# Supplementary material for: 2-Phen­oxy­ethyl benzoate
Source: Acta Crystallogr Sect E Struct Rep Online. 2013 Apr 27;69(Pt 5):o789. doi: 10.1107/S1600536813010878 (PMC3648312; doi:10.1107/S1600536813010878)
Supplement: Supplementary file 1 [file e-69-0o789-sup1.cif]

##############################################################################
#                                                                            #
# This CIF contains the data in a paper accepted for publication in          #
# Acta Crystallographica Section E. It conforms to the requirements of       #
# Notes for Authors for Acta Crystallographica Section E, and has been       #
# peer reviewed under the auspices of the IUCr Commission on Journals.       #
#                                                                            #
# Full details of the Crystallographic Information File format               #
# are given in the paper "The Crystallographic Information File (CIF):       #
# a New Standard Archive File for Crystallography" by S. R. Hall, F. H.      #
# Allen and I. D. Brown [Acta Cryst. (1991), A47, 655-685].                  #
#                                                                            #
# The current version of the core CIF dictionary is obtainable from          #
# ftp://ftp.iucr.org/pub/cif_core.dic.                                       #
#                                                                            #
# Software is freely available for graphical display of the structure(s)     #
# in this CIF. For information consult the CIF software page                 #
# http://www.iucr.org/resources/cif/software.                                #
#                                                                            #
# This file may be used for bona fide research purposes within the           #
# scientific community so long as proper attribution is given to the journal # 
# article from which it was obtained.                                        #
#                                                                            #
##############################################################################
data_I
_audit_creation_method     SHELXL-97
_chemical_name_systematic
;
2-Phenoxyethyl benzoate
;
_chemical_name_common     ?
_chemical_formula_moiety     'C15 H14 O3'
_chemical_formula_sum     'C15 H14 O3'
_chemical_formula_iupac     'C15 H14 O3'
_chemical_formula_weight     242.26
_chemical_melting_point     ?
_symmetry_cell_setting     monoclinic
_symmetry_space_group_name_H-M     'P 21/c'
_symmetry_space_group_name_Hall     '-P 2ybc'
loop_
    _symmetry_equiv_pos_as_xyz
    'x, y, z'
    '-x, y+1/2, -z+1/2'
    '-x, -y, -z'
    'x, -y-1/2, z-1/2'
_cell_length_a     9.4675(10)
_cell_length_b     10.1411(10)
_cell_length_c     13.7792(12)
_cell_angle_alpha     90.00
_cell_angle_beta     103.895(10)
_cell_angle_gamma     90.00
_cell_volume     1284.2(2)
_cell_formula_units_Z     4
_cell_measurement_reflns_used     1664
_cell_measurement_theta_min     2.9694
_cell_measurement_theta_max     29.2854
_cell_measurement_temperature     293(2)
_exptl_crystal_description     wedge
_exptl_crystal_colour     colourless
_exptl_crystal_size_max     0.3193
_exptl_crystal_size_mid     0.2625
_exptl_crystal_size_min     0.1823
_exptl_crystal_density_diffrn     1.253
_exptl_crystal_density_meas     ?
_exptl_crystal_density_method     'not measured'
_exptl_crystal_F_000     512
_exptl_absorpt_coefficient_mu     0.087
_exptl_absorpt_correction_type     analytical
_exptl_absorpt_process_details
;
(CrysAlis PRO; Agilent, 2011)
;
_exptl_absorpt_correction_T_min     0.995
_exptl_absorpt_correction_T_max     0.997
_exptl_special_details     ?
_diffrn_ambient_temperature     293(2)
_diffrn_radiation_type     MoK\a
_diffrn_radiation_wavelength     0.71073
_diffrn_radiation_source     'Enhance (Mo) X-ray Source'
_diffrn_radiation_monochromator     graphite
_diffrn_measurement_device_type
                                  'Oxford Diffraction Xcalibur Eos CCD-detector'
_diffrn_measurement_method     '\w scans'
_diffrn_detector_area_resol_mean     16.0534
_diffrn_reflns_number     5089
_diffrn_reflns_av_R_equivalents     0.0287
_diffrn_reflns_av_sigmaI/netI     0.0419
_diffrn_reflns_theta_min     2.99
_diffrn_reflns_theta_max     25.02
_diffrn_reflns_theta_full     25.02
_diffrn_measured_fraction_theta_max     0.998
_diffrn_measured_fraction_theta_full     0.998
_diffrn_reflns_limit_h_min     -11
_diffrn_reflns_limit_h_max     10
_diffrn_reflns_limit_k_min     -9
_diffrn_reflns_limit_k_max     12
_diffrn_reflns_limit_l_min     -12
_diffrn_reflns_limit_l_max     16
_diffrn_standards_number     ?
_diffrn_standards_interval_count     ?
_diffrn_standards_interval_time     ?
_diffrn_standards_decay_%     0.0
_refine_special_details
;
 Refinement of F^2^ against ALL reflections.  The weighted R-factor wR and
 goodness of fit S are based on F^2^, conventional R-factors R are based
 on F, with F set to zero for negative F^2^. The threshold expression of
 F^2^ > 2sigma(F^2^) is used only for calculating R-factors(gt) etc. and is
 not relevant to the choice of reflections for refinement.  R-factors based
 on F^2^ are statistically about twice as large as those based on F, and R-
 factors based on ALL data will be even larger.
;
_reflns_number_total     2269
_reflns_number_gt     1479
_reflns_threshold_expression     I>2\s(I)
_refine_ls_structure_factor_coef     Fsqd
_refine_ls_matrix_type     full
_refine_ls_R_factor_all     0.0741
_refine_ls_R_factor_gt     0.0442
_refine_ls_wR_factor_gt     0.1056
_refine_ls_wR_factor_ref     0.1300
_refine_ls_goodness_of_fit_ref     1.020
_refine_ls_restrained_S_all     1.020
_refine_ls_number_reflns     2269
_refine_ls_number_parameters     164
_refine_ls_number_restraints     0
_refine_ls_hydrogen_treatment     constr
_refine_ls_weighting_scheme     calc
_refine_ls_weighting_details
         'calc w=1/[\s^2^(Fo^2^)+(0.0531P)^2^+0.0420P] where P=(Fo^2^+2Fc^2^)/3'
_atom_sites_solution_hydrogens     geom
_atom_sites_solution_primary     direct
_atom_sites_solution_secondary     difmap
_refine_ls_shift/su_max     0.000
_refine_ls_shift/su_mean     0.000
_refine_diff_density_max     0.107
_refine_diff_density_min     -0.109
_refine_ls_extinction_method     'SHELXL97 (Sheldrick, 2008)'
_refine_ls_extinction_coef     0.035(3)
_refine_ls_extinction_expression
                                  'Fc^*^=kFc[1+0.001xFc^2^\l^3^/sin(2\q)]^-1/4^'
loop_
    _atom_type_symbol
    _atom_type_description
    _atom_type_scat_dispersion_real
    _atom_type_scat_dispersion_imag
    _atom_type_scat_source
    'C' 'C' 0.0033 0.0016
                         'International Tables Vol C Tables 4.2.6.8 and 6.1.1.4'
    'H' 'H' 0.0000 0.0000
                         'International Tables Vol C Tables 4.2.6.8 and 6.1.1.4'
    'O' 'O' 0.0106 0.0060
                         'International Tables Vol C Tables 4.2.6.8 and 6.1.1.4'
_computing_data_collection     'CrysAlis PRO (Agilent, 2011)'
_computing_cell_refinement     'CrysAlis PRO (Agilent, 2011)'
_computing_data_reduction     'CrysAlis PRO (Agilent, 2011)'
_computing_structure_solution     'SHELXS97 (Sheldrick, 2008)'
_computing_structure_refinement     'SHELXL97 (Sheldrick, 2008)'
_computing_molecular_graphics     'ORTEPIII (Burnett & Johnson, 1996)'
_computing_publication_material     'SHELXL97 (Sheldrick, 2008)'
loop_
    _atom_site_type_symbol
    _atom_site_label
    _atom_site_fract_x
    _atom_site_fract_y
    _atom_site_fract_z
    _atom_site_U_iso_or_equiv
    _atom_site_adp_type
    _atom_site_calc_flag
    _atom_site_refinement_flags
    _atom_site_occupancy
    _atom_site_symmetry_multiplicity
    _atom_site_disorder_assembly
    _atom_site_disorder_group
    O O2 0.21934(14) 0.06786(14) 0.04977(8) 0.0697(5) Uani d . 1 1 . .
    O O1 0.10626(13) 0.31548(14) -0.04881(9) 0.0693(4) Uani d . 1 1 . .
    C C1 0.0173(2) 0.39845(19) -0.11534(12) 0.0573(5) Uani d . 1 1 . .
    C C10 0.37587(19) -0.11334(19) 0.06159(13) 0.0589(5) Uani d . 1 1 . .
    C C9 0.3215(2) -0.0031(2) 0.11219(14) 0.0644(5) Uani d . 1 1 . .
    C C7 0.0433(2) 0.2408(2) 0.01671(14) 0.0703(6) Uani d . 1 1 . .
    H H7A -0.0199 0.1734 -0.0206 0.084 Uiso calc R 1 1 . .
    H H7B -0.0148 0.2977 0.0484 0.084 Uiso calc R 1 1 . .
    C C8 0.1615(2) 0.1781(2) 0.09424(14) 0.0786(6) Uani d . 1 1 . .
    H H8A 0.2379 0.2417 0.1196 0.094 Uiso calc R 1 1 . .
    H H8B 0.1232 0.1479 0.1497 0.094 Uiso calc R 1 1 . .
    O O3 0.36163(17) 0.02131(18) 0.19998(10) 0.0968(6) Uani d . 1 1 . .
    C C2 -0.1322(2) 0.4027(2) -0.13240(14) 0.0683(6) Uani d . 1 1 . .
    H H2A -0.1804 0.3477 -0.0970 0.082 Uiso calc R 1 1 . .
    C C5 0.0077(3) 0.5679(2) -0.23750(14) 0.0793(7) Uani d . 1 1 . .
    H H5A 0.0554 0.6235 -0.2728 0.095 Uiso calc R 1 1 . .
    C C6 0.0870(2) 0.4820(2) -0.16825(14) 0.0709(6) Uani d . 1 1 . .
    H H6A 0.1879 0.4800 -0.1569 0.085 Uiso calc R 1 1 . .
    C C11 0.4723(2) -0.2012(2) 0.11906(17) 0.0810(7) Uani d . 1 1 . .
    H H11A 0.5006 -0.1905 0.1881 0.097 Uiso calc R 1 1 . .
    C C15 0.3333(2) -0.1315(2) -0.04026(15) 0.0737(6) Uani d . 1 1 . .
    H H15A 0.2669 -0.0739 -0.0794 0.088 Uiso calc R 1 1 . .
    C C3 -0.2097(2) 0.4898(2) -0.20273(16) 0.0809(7) Uani d . 1 1 . .
    H H3A -0.3107 0.4923 -0.2147 0.097 Uiso calc R 1 1 . .
    C C4 -0.1402(3) 0.5723(2) -0.25494(15) 0.0808(7) Uani d . 1 1 . .
    H H4A -0.1934 0.6307 -0.3018 0.097 Uiso calc R 1 1 . .
    C C13 0.4865(3) -0.3199(3) -0.0267(2) 0.1029(8) Uani d . 1 1 . .
    H H13A 0.5257 -0.3886 -0.0564 0.123 Uiso calc R 1 1 . .
    C C14 0.3890(3) -0.2350(2) -0.08458(18) 0.0943(7) Uani d . 1 1 . .
    H H14A 0.3603 -0.2471 -0.1534 0.113 Uiso calc R 1 1 . .
    C C12 0.5261(3) -0.3035(3) 0.0747(2) 0.1039(9) Uani d . 1 1 . .
    H H12A 0.5904 -0.3628 0.1138 0.125 Uiso calc R 1 1 . .
loop_
    _atom_site_aniso_label
    _atom_site_aniso_U_11
    _atom_site_aniso_U_22
    _atom_site_aniso_U_33
    _atom_site_aniso_U_12
    _atom_site_aniso_U_13
    _atom_site_aniso_U_23
    O2 0.0937(10) 0.0559(9) 0.0580(7) 0.0144(8) 0.0151(7) 0.0017(7)
    O1 0.0707(8) 0.0666(9) 0.0747(8) 0.0111(7) 0.0255(7) 0.0141(7)
    C1 0.0673(12) 0.0505(12) 0.0551(10) 0.0079(10) 0.0163(9) -0.0068(9)
    C10 0.0561(11) 0.0540(12) 0.0664(12) -0.0040(10) 0.0146(9) 0.0108(10)
    C9 0.0665(12) 0.0659(14) 0.0601(11) -0.0028(11) 0.0139(9) 0.0091(11)
    C7 0.0862(14) 0.0593(14) 0.0730(12) 0.0087(12) 0.0342(10) 0.0017(11)
    C8 0.1139(17) 0.0638(14) 0.0627(11) 0.0174(13) 0.0303(12) 0.0018(11)
    O3 0.1082(12) 0.1176(15) 0.0581(8) 0.0162(10) 0.0073(8) -0.0040(9)
    C2 0.0685(13) 0.0602(14) 0.0758(12) 0.0002(11) 0.0164(10) -0.0068(11)
    C5 0.1058(18) 0.0711(16) 0.0663(12) 0.0138(14) 0.0312(12) 0.0101(12)
    C6 0.0747(13) 0.0719(15) 0.0716(12) 0.0103(12) 0.0284(10) 0.0065(12)
    C11 0.0631(13) 0.0809(17) 0.0913(15) 0.0054(12) 0.0036(11) 0.0145(14)
    C15 0.0933(15) 0.0593(14) 0.0717(13) 0.0159(12) 0.0262(11) 0.0103(11)
    C3 0.0709(13) 0.0768(17) 0.0855(14) 0.0073(13) 0.0003(12) -0.0152(14)
    C4 0.1031(18) 0.0686(16) 0.0614(12) 0.0196(14) 0.0018(12) -0.0062(11)
    C13 0.107(2) 0.0694(17) 0.148(2) 0.0217(16) 0.0600(19) 0.0079(19)
    C14 0.126(2) 0.0727(17) 0.0922(15) 0.0136(16) 0.0415(14) 0.0034(14)
    C12 0.0790(16) 0.089(2) 0.139(2) 0.0257(15) 0.0167(16) 0.0231(19)
_geom_special_details
;
 All esds (except the esd in the dihedral angle between two l.s. planes)
 are estimated using the full covariance matrix.  The cell esds are taken
 into account individually in the estimation of esds in distances, angles
 and torsion angles; correlations between esds in cell parameters are only
 used when they are defined by crystal symmetry.  An approximate (isotropic)
 treatment of cell esds is used for estimating esds involving l.s. planes.
;
loop_
    _geom_bond_atom_site_label_1
    _geom_bond_atom_site_label_2
    _geom_bond_site_symmetry_2
    _geom_bond_distance
    _geom_bond_publ_flag
    O2 C9 . 1.339(2) ?
    O2 C8 . 1.445(2) ?
    O1 C1 . 1.373(2) ?
    O1 C7 . 1.415(2) ?
    C1 C2 . 1.379(2) ?
    C1 C6 . 1.384(3) ?
    C10 C15 . 1.376(2) ?
    C10 C11 . 1.381(3) ?
    C10 C9 . 1.474(3) ?
    C9 O3 . 1.203(2) ?
    C7 C8 . 1.491(3) ?
    C7 H7A . 0.9700 ?
    C7 H7B . 0.9700 ?
    C8 H8A . 0.9700 ?
    C8 H8B . 0.9700 ?
    C2 C3 . 1.384(3) ?
    C2 H2A . 0.9300 ?
    C5 C4 . 1.364(3) ?
    C5 C6 . 1.374(3) ?
    C5 H5A . 0.9300 ?
    C6 H6A . 0.9300 ?
    C11 C12 . 1.364(3) ?
    C11 H11A . 0.9300 ?
    C15 C14 . 1.381(3) ?
    C15 H15A . 0.9300 ?
    C3 C4 . 1.370(3) ?
    C3 H3A . 0.9300 ?
    C4 H4A . 0.9300 ?
    C13 C12 . 1.367(3) ?
    C13 C14 . 1.369(3) ?
    C13 H13A . 0.9300 ?
    C14 H14A . 0.9300 ?
    C12 H12A . 0.9300 ?
loop_
    _geom_angle_atom_site_label_1
    _geom_angle_atom_site_label_2
    _geom_angle_atom_site_label_3
    _geom_angle_site_symmetry_1
    _geom_angle_site_symmetry_3
    _geom_angle
    _geom_angle_publ_flag
    C9 O2 C8 . . 115.63(14) ?
    C1 O1 C7 . . 117.97(14) ?
    O1 C1 C2 . . 124.94(18) ?
    O1 C1 C6 . . 115.68(17) ?
    C2 C1 C6 . . 119.39(18) ?
    C15 C10 C11 . . 119.3(2) ?
    C15 C10 C9 . . 122.27(17) ?
    C11 C10 C9 . . 118.41(18) ?
    O3 C9 O2 . . 122.7(2) ?
    O3 C9 C10 . . 124.74(18) ?
    O2 C9 C10 . . 112.59(16) ?
    O1 C7 C8 . . 109.06(16) ?
    O1 C7 H7A . . 109.9 ?
    C8 C7 H7A . . 109.9 ?
    O1 C7 H7B . . 109.9 ?
    C8 C7 H7B . . 109.9 ?
    H7A C7 H7B . . 108.3 ?
    O2 C8 C7 . . 108.78(15) ?
    O2 C8 H8A . . 109.9 ?
    C7 C8 H8A . . 109.9 ?
    O2 C8 H8B . . 109.9 ?
    C7 C8 H8B . . 109.9 ?
    H8A C8 H8B . . 108.3 ?
    C1 C2 C3 . . 119.3(2) ?
    C1 C2 H2A . . 120.3 ?
    C3 C2 H2A . . 120.3 ?
    C4 C5 C6 . . 120.7(2) ?
    C4 C5 H5A . . 119.7 ?
    C6 C5 H5A . . 119.7 ?
    C5 C6 C1 . . 120.2(2) ?
    C5 C6 H6A . . 119.9 ?
    C1 C6 H6A . . 119.9 ?
    C12 C11 C10 . . 120.0(2) ?
    C12 C11 H11A . . 120.0 ?
    C10 C11 H11A . . 120.0 ?
    C10 C15 C14 . . 120.2(2) ?
    C10 C15 H15A . . 119.9 ?
    C14 C15 H15A . . 119.9 ?
    C4 C3 C2 . . 121.1(2) ?
    C4 C3 H3A . . 119.5 ?
    C2 C3 H3A . . 119.5 ?
    C5 C4 C3 . . 119.3(2) ?
    C5 C4 H4A . . 120.3 ?
    C3 C4 H4A . . 120.3 ?
    C12 C13 C14 . . 120.0(3) ?
    C12 C13 H13A . . 120.0 ?
    C14 C13 H13A . . 120.0 ?
    C13 C14 C15 . . 119.7(2) ?
    C13 C14 H14A . . 120.1 ?
    C15 C14 H14A . . 120.1 ?
    C11 C12 C13 . . 120.7(2) ?
    C11 C12 H12A . . 119.7 ?
    C13 C12 H12A . . 119.7 ?
loop_
    _geom_torsion_atom_site_label_1
    _geom_torsion_atom_site_label_2
    _geom_torsion_atom_site_label_3
    _geom_torsion_atom_site_label_4
    _geom_torsion_site_symmetry_1
    _geom_torsion_site_symmetry_2
    _geom_torsion_site_symmetry_3
    _geom_torsion_site_symmetry_4
    _geom_torsion
    _geom_torsion_publ_flag
    C7 O1 C1 C2 . . . . -8.7(3) ?
    C7 O1 C1 C6 . . . . 171.67(16) ?
    C8 O2 C9 O3 . . . . 1.1(3) ?
    C8 O2 C9 C10 . . . . -179.74(16) ?
    C15 C10 C9 O3 . . . . -175.5(2) ?
    C11 C10 C9 O3 . . . . 4.7(3) ?
    C15 C10 C9 O2 . . . . 5.3(3) ?
    C11 C10 C9 O2 . . . . -174.41(17) ?
    C1 O1 C7 C8 . . . . -169.37(15) ?
    C9 O2 C8 C7 . . . . -176.41(17) ?
    O1 C7 C8 O2 . . . . -75.6(2) ?
    O1 C1 C2 C3 . . . . -179.05(17) ?
    C6 C1 C2 C3 . . . . 0.5(3) ?
    C4 C5 C6 C1 . . . . 0.2(3) ?
    O1 C1 C6 C5 . . . . 179.26(17) ?
    C2 C1 C6 C5 . . . . -0.3(3) ?
    C15 C10 C11 C12 . . . . 1.0(3) ?
    C9 C10 C11 C12 . . . . -179.3(2) ?
    C11 C10 C15 C14 . . . . -1.3(3) ?
    C9 C10 C15 C14 . . . . 178.9(2) ?
    C1 C2 C3 C4 . . . . -0.5(3) ?
    C6 C5 C4 C3 . . . . -0.2(3) ?
    C2 C3 C4 C5 . . . . 0.3(3) ?
    C12 C13 C14 C15 . . . . 1.3(4) ?
    C10 C15 C14 C13 . . . . 0.2(4) ?
    C10 C11 C12 C13 . . . . 0.5(4) ?
    C14 C13 C12 C11 . . . . -1.7(4) ?
_iucr_refine_instructions_details
;
TITL exp_626 in P21/c
CELL 0.71073 9.467495 10.141074 13.779175 90 103.8951 90
ZERR 4 0.001038 0.000973 0.001249 0 0.0099 0
LATT 1
SYMM -X,0.5+Y,0.5-Z
SFAC C H O
UNIT 60 56 12
SHEL 9999.9 0.84
L.S. 12 0 0 511
PLAN  20
REM reset to P21/c #14
BOND
BOND $H
CONF
fmap 2
acta
MPLA 6 c1 c2 c3 c4 c5 c6
MPLA 6 c10 c11 c12 c13 c14 c15
REM <HKL>D:/Salim/exp_626/struct/olex2_exp_626/exp_626.hkl</HKL>
WGHT    0.053100    0.042000
EXTI    0.034900
FVAR       8.73455
O2    3    0.219337    0.067857    0.049767    11.00000    0.09368    0.05591 =
         0.05799    0.00174    0.01514    0.01439
O1    3    0.106258    0.315481   -0.048806    11.00000    0.07072    0.06657 =
         0.07471    0.01410    0.02548    0.01115
C1    1    0.017341    0.398452   -0.115336    11.00000    0.06726    0.05047 =
         0.05507   -0.00684    0.01634    0.00786
C10   1    0.375868   -0.113337    0.061595    11.00000    0.05613    0.05403 =
         0.06640    0.01076    0.01456   -0.00396
C9    1    0.321529   -0.003112    0.112190    11.00000    0.06653    0.06586 =
         0.06013    0.00908    0.01388   -0.00281
C7    1    0.043270    0.240789    0.016712    11.00000    0.08620    0.05927 =
         0.07298    0.00172    0.03420    0.00867
AFIX  23
H7A   2   -0.019867    0.173383   -0.020562    11.00000   -1.20000
H7B   2   -0.014779    0.297685    0.048403    11.00000   -1.20000
AFIX   0
C8    1    0.161451    0.178104    0.094238    11.00000    0.11394    0.06377 =
         0.06271    0.00179    0.03033    0.01737
AFIX  23
H8A   2    0.237923    0.241731    0.119552    11.00000   -1.20000
H8B   2    0.123206    0.147901    0.149659    11.00000   -1.20000
AFIX   0
O3    3    0.361633    0.021309    0.199975    11.00000    0.10820    0.11765 =
         0.05812   -0.00395    0.00727    0.01624
C2    1   -0.132150    0.402714   -0.132400    11.00000    0.06845    0.06016 =
         0.07578   -0.00676    0.01640    0.00023
AFIX  43
H2A   2   -0.180386    0.347659   -0.097018    11.00000   -1.20000
AFIX   0
C5    1    0.007731    0.567854   -0.237502    11.00000    0.10580    0.07109 =
         0.06626    0.01010    0.03125    0.01381
AFIX  43
H5A   2    0.055418    0.623492   -0.272842    11.00000   -1.20000
AFIX   0
C6    1    0.087044    0.482013   -0.168251    11.00000    0.07468    0.07195 =
         0.07158    0.00653    0.02839    0.01029
AFIX  43
H6A   2    0.187902    0.480045   -0.156890    11.00000   -1.20000
AFIX   0
C11   1    0.472294   -0.201167    0.119059    11.00000    0.06314    0.08088 =
         0.09128    0.01447    0.00360    0.00541
AFIX  43
H11A  2    0.500579   -0.190508    0.188052    11.00000   -1.20000
AFIX   0
C15   1    0.333306   -0.131513   -0.040262    11.00000    0.09326    0.05931 =
         0.07172    0.01034    0.02618    0.01594
AFIX  43
H15A  2    0.266853   -0.073885   -0.079370    11.00000   -1.20000
AFIX   0
C3    1   -0.209738    0.489761   -0.202729    11.00000    0.07090    0.07683 =
         0.08547   -0.01523    0.00027    0.00732
AFIX  43
H3A   2   -0.310653    0.492282   -0.214744    11.00000   -1.20000
AFIX   0
C4    1   -0.140244    0.572291   -0.254939    11.00000    0.10313    0.06864 =
         0.06140   -0.00619    0.00183    0.01957
AFIX  43
H4A   2   -0.193420    0.630715   -0.301772    11.00000   -1.20000
AFIX   0
C13   1    0.486453   -0.319870   -0.026723    11.00000    0.10669    0.06939 =
         0.14767    0.00786    0.05999    0.02174
AFIX  43
H13A  2    0.525740   -0.388620   -0.056414    11.00000   -1.20000
AFIX   0
C14   1    0.388954   -0.235038   -0.084578    11.00000    0.12575    0.07269 =
         0.09223    0.00342    0.04151    0.01359
AFIX  43
H14A  2    0.360319   -0.247075   -0.153428    11.00000   -1.20000
AFIX   0
C12   1    0.526085   -0.303537    0.074712    11.00000    0.07902    0.08892 =
         0.13882    0.02312    0.01669    0.02569
AFIX  43
H12A  2    0.590356   -0.362823    0.113845    11.00000   -1.20000
HKLF 4
REM  exp_626 in P21/c
REM R1 =  0.0442 for   1479 Fo > 4sig(Fo)  and  0.0741 for all   2269 data
REM    164 parameters refined using      0 restraints
END
WGHT      0.0490      0.0517
REM Highest difference peak  0.107,  deepest hole -0.109,  1-sigma level  0.026
Q1    1   0.2000  0.5051 -0.1273  11.00000  0.05    0.11
Q2    1   0.3242 -0.0271 -0.0637  11.00000  0.05    0.11
Q3    1   0.3311 -0.1184  0.0041  11.00000  0.05    0.10
Q4    1   0.0518  0.4080 -0.1638  11.00000  0.05    0.10
Q5    1   0.2594 -0.0211  0.1792  11.00000  0.05    0.10
Q6    1   0.5446 -0.2600  0.0138  11.00000  0.05    0.09
Q7    1   0.3653 -0.1967  0.0638  11.00000  0.05    0.09
Q8    1   0.4160  0.0239  0.1637  11.00000  0.05    0.09
Q9    1  -0.1048  0.2643 -0.0133  11.00000  0.05    0.09
Q10   1   0.0481  0.5895 -0.1634  11.00000  0.05    0.08
Q11   1   0.0257  0.1009  0.1171  11.00000  0.05    0.08
Q12   1   0.3359 -0.2387 -0.1355  11.00000  0.05    0.08
Q13   1   0.4929 -0.1317  0.0748  11.00000  0.05    0.08
Q14   1   0.4995 -0.1941  0.0619  11.00000  0.05    0.08
Q15   1   0.5221 -0.3955  0.1537  11.00000  0.05    0.08
Q16   1   0.3214 -0.2048 -0.0577  11.00000  0.05    0.08
Q17   1   0.3121 -0.0980  0.0969  11.00000  0.05    0.08
Q18   1   0.0774  0.4844 -0.1020  11.00000  0.05    0.08
Q19   1   0.3614  0.0512  0.2242  11.00000  0.05    0.08
Q20   1  -0.3379  0.4625 -0.1933  11.00000  0.05    0.08
;
data_global
_journal_date_recd_electronic     2013-04-09
_journal_date_accepted     2013-04-22
_journal_name_full     'Acta Crystallographica, Section E'
_journal_year     2013
_journal_volume     69
_journal_issue      5
_journal_page_first     o789
_journal_page_last     o789
_journal_paper_category     QO
_journal_paper_doi     10.1107/S1600536813010878
_journal_coeditor_code     ZS2256
_publ_contact_author_name     'Mousa Al-Noaimi'
_publ_contact_author_address
;
Department of Chemistry, Hashemite University, Zarqa 13115, Jordan
;
_publ_contact_author_email     'manoaimi@hu.edu.jo'
_publ_contact_author_fax     '96265300253'
_publ_contact_author_phone     '+962796116271'
_publ_section_title
;
2-Phenoxyethyl benzoate
;
loop_
    _publ_author_name
    _publ_author_address
    'Al-Noaimi, Mousa'
;
Department of Chemistry
Hashemite University
Zarqa 13115
Jordan
;
    'Warad, Ismail'
;
Department of Chemistry
AN-Najah National University
Nablus
Palestinian Territories
;
    'Haddad, Salim F.'
;
Department of Chemistry
The University of Jordan
Amman 11942
Jordan
;
    'Husein, Ahmad '
;
Department of Chemistry
AN-Najah National University
Nablus
Palestinian Territories
;
    'Shareiah, Rami'
;
Department of Basic Science
Allied Medical Science College
Applied Science Private University
PO Box 166
Amman 11931
Jordan
;
