# Supplementary material for: 2-Phen­oxy­ethyl benzoate
Source: Acta Crystallogr Sect E Struct Rep Online. 2013 Apr 27;69(Pt 5):o789. doi: 10.1107/S1600536813010878 (PMC3648312; doi:10.1107/S1600536813010878)
Supplement: Supplementary file 2 [file e-69-0o789-Isup2.hkl]

# 
# h,k,l, Fc-squared, Fo-squared, sigma(Fo-squared) and status flag 
# 
data_I
_shelx_title ' exp_626 in P21/c' 
_shelx_refln_list_code          4 
_shelx_F_calc_maximum      113.02 
_exptl_crystal_F_000       512.00 
_reflns_d_resolution_high  0.8401 
 
loop_ 
 _symmetry_equiv_pos_as_xyz 
 'x, y, z' 
 '-x, y+1/2, -z+1/2' 
 '-x, -y, -z' 
 'x, -y-1/2, z-1/2' 
 
_cell_length_a     9.4675 
_cell_length_b    10.1411 
_cell_length_c    13.7792 
_cell_angle_alpha  90.000 
_cell_angle_beta  103.895 
_cell_angle_gamma  90.000 
 
_shelx_F_squared_multiplier     1.000 
 
loop_ 
 _refln_index_h 
 _refln_index_k 
 _refln_index_l 
 _refln_F_squared_calc 
 _refln_F_squared_meas 
 _refln_F_squared_sigma 
 _refln_observed_status 
   2   0   0     1980.22     1856.48     11.52 o 
   3   0   0       86.40       90.36      3.03 o 
   4   0   0      238.05      245.70      5.81 o 
   5   0   0        0.83        0.58      0.41 o 
   6   0   0      471.88      532.57     14.89 o 
   7   0   0      155.90      184.93      9.48 o 
   8   0   0      106.88      106.02     11.13 o 
   9   0   0       34.05       34.01      6.65 o 
  10   0   0        6.19        6.49      3.12 o 
   1   1   0      210.59      159.69      4.76 o 
   2   1   0     7959.19     7704.13     77.76 o 
   3   1   0        7.33        8.31      0.80 o 
   4   1   0       12.59       14.59      1.18 o 
   5   1   0      111.57      123.39      3.77 o 
   6   1   0        2.38        1.19      0.63 o 
   7   1   0        0.41        0.47      0.75 o 
   8   1   0        0.67        0.86      0.58 o 
   9   1   0        2.63        2.08      0.98 o 
  10   1   0        5.78        8.52      2.56 o 
   0   2   0      414.81      455.53     10.25 o 
   1   2   0     1697.04     1619.14     39.36 o 
   2   2   0     5639.83     5810.53     64.89 o 
   3   2   0     1044.25      967.99     10.55 o 
   4   2   0      133.46      135.82      3.92 o 
   5   2   0      260.85      287.75      7.05 o 
   6   2   0       10.05        6.29      2.62 o 
   7   2   0       10.69       11.37      1.94 o 
   8   2   0        3.97        2.31      1.16 o 
   9   2   0       28.56       28.58      4.39 o 
  10   2   0        2.02        4.31      4.30 o 
   1   3   0       57.42       60.44      3.18 o 
   2   3   0       31.50       23.58      3.00 o 
   3   3   0      137.24      109.54     27.57 o 
   4   3   0      328.64      320.19      7.05 o 
   5   3   0       23.69       29.15      2.55 o 
   6   3   0       18.15       17.80      2.43 o 
   7   3   0        0.31        0.86      0.83 o 
   8   3   0        0.37        0.75      1.00 o 
   9   3   0        1.06        2.28      1.59 o 
  10   3   0        0.20        3.00      1.56 o 
   0   4   0      259.95      235.23     10.68 o 
   1   4   0      162.89      139.61     26.05 o 
   2   4   0       26.87       33.65      2.86 o 
   3   4   0       57.32       47.91     10.63 o 
   4   4   0        9.09        7.13      1.55 o 
   5   4   0        2.75        2.68      1.08 o 
   6   4   0       28.71       26.49      3.19 o 
   7   4   0       79.51       77.57      6.35 o 
   8   4   0       80.25       75.38      6.62 o 
   9   4   0        0.22        3.31      1.74 o 
  10   4   0        0.52        1.08      1.73 o 
   1   5   0      317.76      301.92     12.12 o 
   2   5   0        2.91        1.10      0.77 o 
   3   5   0        0.12        0.00      1.36 o 
   4   5   0       19.05       13.61      2.82 o 
   5   5   0       24.50       22.06      3.02 o 
   6   5   0       57.58       58.77      8.05 o 
   7   5   0       18.77       22.07      5.28 o 
   8   5   0        2.66        0.67      0.87 o 
   9   5   0        0.40       -0.02      1.17 o 
   0   6   0        7.19        8.59      2.46 o 
   1   6   0      345.74      362.66     11.50 o 
   2   6   0       27.03       28.08      5.68 o 
   3   6   0      161.01      152.78     24.63 o 
   4   6   0       31.36       32.82     11.66 o 
   5   6   0      319.05      330.80     17.13 o 
   6   6   0       10.78        7.60      2.99 o 
   7   6   0       30.42       33.63      4.33 o 
   8   6   0       17.40       16.45      3.17 o 
   9   6   0        1.48        0.97      0.81 o 
   1   7   0      405.40      412.01     17.67 o 
   2   7   0        4.98        5.33      1.58 o 
   3   7   0      171.12      164.17     11.41 o 
   4   7   0        2.31        0.05      1.46 o 
   5   7   0      227.24      256.68     15.50 o 
   6   7   0        1.44       -2.12      2.40 o 
   7   7   0       47.14       65.76      9.58 o 
   8   7   0        3.21        5.37      1.99 o 
   0   8   0        9.47        7.78      2.87 o 
   1   8   0       23.53       19.47      3.15 o 
   2   8   0       31.94       35.08      4.28 o 
   3   8   0      509.10      514.35     49.29 o 
   4   8   0       75.16       70.91      6.70 o 
   5   8   0       12.55        8.83      3.45 o 
   6   8   0        0.45        0.88      1.62 o 
   7   8   0        3.21        7.93      3.43 o 
   8   8   0        5.69        5.94      3.60 o 
   1   9   0       64.36       71.50      6.30 o 
   2   9   0        0.15        0.65      0.86 o 
   3   9   0       10.63       13.13      2.77 o 
   4   9   0        4.92        4.43      1.88 o 
   5   9   0        4.82        5.11      2.22 o 
   6   9   0        0.03        2.01      2.23 o 
   7   9   0        0.38        1.24      1.59 o 
   0  10   0       85.60       91.94     10.99 o 
   1  10   0        1.08        0.33      2.37 o 
   2  10   0       10.02        8.94      2.88 o 
   3  10   0        3.96        3.16      2.87 o 
   4  10   0        0.51       -0.27      1.29 o 
   5  10   0        9.22        7.63      2.95 o 
   6  10   0        3.21        3.08      2.49 o 
   1  11   0       25.63       26.36      4.41 o 
   2  11   0        1.44        0.46      2.51 o 
   3  11   0        1.62        3.86      1.66 o 
   4  11   0        4.25        2.86      1.52 o 
   0  12   0       16.87       28.61      6.57 o 
   1  12   0       17.29       24.44      4.59 o 
 -11   1   1        0.14       -0.16      2.18 o 
 -10   1   1       12.63       13.50      3.54 o 
  -9   1   1        0.00        0.43      1.18 o 
  -8   1   1       38.63       40.72      3.94 o 
  -7   1   1       30.71       33.17      3.30 o 
  -6   1   1      166.47      188.42      7.16 o 
  -5   1   1      254.74      291.03      5.78 o 
  -4   1   1      380.97      377.67      5.87 o 
  -3   1   1     3669.80     3719.87     16.62 o 
  -2   1   1     9884.12    10060.99     87.03 o 
   1   1   1     3729.63     3625.70     30.83 o 
   2   1   1      308.33      304.35      4.33 o 
   3   1   1        0.39        0.84      0.41 o 
   4   1   1      911.36      970.95      8.98 o 
   5   1   1       72.01       61.84      2.73 o 
   6   1   1        9.46       11.60      1.55 o 
   7   1   1       72.53       69.17      3.35 o 
   8   1   1        0.26       -0.74      0.74 o 
   9   1   1        0.97        1.27      1.19 o 
  10   1   1        0.12       -0.33      1.11 o 
 -10   2   1        2.23        2.30      2.41 o 
  -9   2   1       12.98       12.29      2.37 o 
  -8   2   1        7.77        8.91      1.93 o 
  -7   2   1        0.29        0.71      0.70 o 
  -6   2   1        7.80        4.63      1.27 o 
  -5   2   1        9.76        7.02      1.11 o 
  -4   2   1      212.52      204.36      5.20 o 
  -3   2   1      921.96      944.01     12.39 o 
  -2   2   1     3643.66     3724.43    149.35 o 
  -1   2   1      256.80      261.22      6.09 o 
   0   2   1      497.48      491.36     14.96 o 
   1   2   1       57.15       51.94      5.32 o 
   2   2   1      537.75      479.43      8.34 o 
   3   2   1     1222.69     1152.66     16.39 o 
   4   2   1      857.48      917.86     13.66 o 
   5   2   1        0.79        0.22      0.50 o 
   6   2   1        0.93        0.38      0.51 o 
   7   2   1        0.11        0.13      0.95 o 
   8   2   1        8.78        6.99      2.04 o 
   9   2   1        0.04       -0.73      1.14 o 
  10   2   1        4.36        4.60      2.18 o 
 -10   3   1        7.73        7.94      2.43 o 
  -9   3   1        0.90        1.85      0.64 o 
  -8   3   1        4.24        3.99      1.44 o 
  -7   3   1        7.24        8.42      2.02 o 
  -6   3   1       15.34       14.96      2.45 o 
  -5   3   1      647.16      591.04     14.41 o 
  -4   3   1      840.24      800.04     18.52 o 
  -3   3   1       31.78       25.88      3.72 o 
  -2   3   1       64.36       63.46      3.61 o 
  -1   3   1        3.12        2.26      0.55 o 
   0   3   1      309.99      297.29      6.14 o 
   1   3   1      116.16      105.18      4.09 o 
   2   3   1     1418.87     1270.69     98.55 o 
   3   3   1      243.33      256.48     12.13 o 
   4   3   1      226.14      221.21      6.39 o 
   5   3   1       11.56       14.40      2.09 o 
   6   3   1        1.10        0.92      0.77 o 
   7   3   1        6.19        8.64      2.37 o 
   8   3   1        5.19        6.89      2.09 o 
   9   3   1       25.03       26.53      4.33 o 
  10   3   1        0.65        0.94      1.32 o 
 -10   4   1        0.86        0.39      1.42 o 
  -9   4   1        0.04        1.58      1.29 o 
  -8   4   1       50.27       57.00      5.76 o 
  -7   4   1        1.56        1.41      1.14 o 
  -6   4   1        6.99        6.24      0.92 o 
  -5   4   1       27.75       30.69      3.62 o 
  -4   4   1      181.64      184.31      7.92 o 
  -3   4   1       15.93       17.15      2.26 o 
  -2   4   1      136.56      122.66     13.35 o 
  -1   4   1     1804.90     1759.70     75.56 o 
   0   4   1        5.29        3.70      0.93 o 
   1   4   1       22.51       23.65      5.29 o 
   2   4   1       14.48       15.85      1.80 o 
   3   4   1       27.38       23.90      4.35 o 
   4   4   1        0.00        0.03      0.52 o 
   5   4   1       18.38       16.80      2.51 o 
   6   4   1       88.81       85.71      4.89 o 
   7   4   1       90.13      100.98      7.31 o 
   8   4   1       57.81       52.45      5.64 o 
   9   4   1        0.40        1.11      1.23 o 
  10   4   1        0.23        2.92      2.09 o 
 -10   5   1        5.73       12.16      2.84 o 
  -9   5   1        0.86       -0.87      1.06 o 
  -8   5   1       49.37       44.34      5.11 o 
  -7   5   1      113.42      109.79      7.60 o 
  -6   5   1       31.55       34.21      6.08 o 
  -5   5   1        9.70        5.32      4.43 o 
  -4   5   1       50.56       41.16      4.81 o 
  -3   5   1      787.55      783.27     16.14 o 
  -2   5   1       96.93      111.07     14.68 o 
  -1   5   1      689.92      691.75     37.06 o 
   0   5   1      138.07      133.69      6.30 o 
   1   5   1       73.60       73.42      4.66 o 
   2   5   1       10.44        7.13      2.56 o 
   3   5   1       39.10       38.24      3.38 o 
   4   5   1        3.13        1.60      0.80 o 
   5   5   1      209.06      208.45      8.94 o 
   6   5   1      459.21      476.26     14.65 o 
   7   5   1       71.71       74.91      6.46 o 
   8   5   1        0.85        0.73      2.83 o 
   9   5   1        1.58        3.92      1.72 o 
  -9   6   1        1.85       -0.52      1.18 o 
  -8   6   1       14.35       17.06      3.34 o 
  -7   6   1       57.54       61.57      5.72 o 
  -6   6   1      366.82      373.14     20.78 o 
  -5   6   1       49.07       30.54      5.51 o 
  -4   6   1       84.20       64.94      7.91 o 
  -3   6   1       94.68       91.46      8.18 o 
  -2   6   1        4.00        3.54      1.31 o 
  -1   6   1      201.33      227.17      9.21 o 
   0   6   1       32.90       38.17      3.79 o 
   1   6   1       13.52       12.94      2.20 o 
   2   6   1      289.94      298.65      8.51 o 
   3   6   1       88.75       86.61      5.26 o 
   4   6   1       24.87       28.49      3.41 o 
   5   6   1       15.29        5.79      5.39 o 
   6   6   1       29.15       27.92      5.36 o 
   7   6   1       18.64       17.96      4.75 o 
   8   6   1        1.67        0.74      2.21 o 
   9   6   1        0.31        1.34      1.00 o 
  -9   7   1        0.03        1.01      0.60 o 
  -8   7   1        1.36        2.02      1.16 o 
  -7   7   1        1.46        3.23      2.53 o 
  -6   7   1        0.85       -0.20      2.09 o 
  -5   7   1      271.61      295.06     17.05 o 
  -4   7   1        3.04        4.53      2.10 o 
  -3   7   1      291.72      287.70     15.89 o 
  -2   7   1       13.15       16.80      2.72 o 
  -1   7   1        0.01        0.48      0.63 o 
   0   7   1        0.80       -0.09      0.74 o 
   1   7   1       42.83       48.15      4.54 o 
   2   7   1        9.71       13.78      2.55 o 
   3   7   1        6.23        5.90      1.89 o 
   4   7   1      148.41      125.74      9.83 o 
   5   7   1        1.15        1.25      0.89 o 
   6   7   1       68.75       58.09      8.51 o 
   7   7   1       20.23       19.42      5.30 o 
   8   7   1        3.53        9.33      2.65 o 
  -8   8   1        0.01        1.97      1.32 o 
  -7   8   1       20.41       23.75      5.99 o 
  -6   8   1        6.83        1.75      2.51 o 
  -5   8   1        7.57        6.71      2.44 o 
  -4   8   1        3.69        2.09      0.91 o 
  -3   8   1       24.74       19.25      3.29 o 
  -2   8   1       34.38       37.38      4.47 o 
  -1   8   1        0.93        1.10      1.30 o 
   0   8   1       17.71       18.87      3.06 o 
   1   8   1        2.61        2.00      2.54 o 
   2   8   1       78.34       77.61     10.20 o 
   3   8   1        9.93        8.75      7.26 o 
   4   8   1       53.19       58.09      5.66 o 
   5   8   1        0.00       -0.54      0.54 o 
   7   8   1        1.07        4.32      2.99 o 
   8   8   1        0.40        0.49      1.61 o 
  -7   9   1        0.94       -0.11      1.82 o 
  -6   9   1        0.04        0.29      0.76 o 
  -5   9   1        8.80       12.31      3.97 o 
  -4   9   1        0.03        0.18      1.59 o 
  -3   9   1       59.89       64.72      6.31 o 
  -2   9   1        0.02        0.87      1.11 o 
  -1   9   1      105.50      107.40      7.80 o 
   0   9   1       10.92       11.90      2.57 o 
   1   9   1       74.26       75.44      6.59 o 
   2   9   1       49.04       52.33      5.62 o 
   3   9   1       12.16        9.27      2.33 o 
   4   9   1       60.05       51.92      8.39 o 
   5   9   1        8.00        3.77      3.50 o 
   6   9   1        0.92        4.04      2.64 o 
   7   9   1        9.82        8.76      4.00 o 
  -6  10   1        3.08        0.06      3.95 o 
  -5  10   1        0.78       -0.28      1.85 o 
  -4  10   1        6.67       10.01      2.64 o 
  -3  10   1        2.76        1.35      1.43 o 
  -2  10   1        3.35        5.32      1.82 o 
  -1  10   1       66.45       68.46      6.74 o 
   0  10   1       19.03       23.98      4.12 o 
   1  10   1       21.01       27.45      4.30 o 
   2  10   1       42.18       42.02      5.20 o 
   3  10   1        4.35        5.66      1.70 o 
   4  10   1        6.16        8.56      2.45 o 
   5  10   1        2.60        2.46      1.94 o 
  -4  11   1        3.91        3.64      1.88 o 
  -3  11   1        0.84        1.79      0.90 o 
  -2  11   1       32.33       39.05      5.33 o 
  -1  11   1        0.00        1.17      1.64 o 
   0  11   1       46.27       51.72      6.19 o 
   1  11   1        6.18        7.77      2.54 o 
   2  11   1        5.62        9.11      2.67 o 
   3  11   1        0.44       -1.04      1.23 o 
   4  11   1        2.20        3.06      5.66 o 
  -1  12   1       32.67       34.48      5.45 o 
   0  12   1       13.16       15.31      3.58 o 
 -11   0   2        0.57       -1.85      1.85 o 
 -10   0   2        0.34        2.34      0.76 o 
  -9   0   2        4.03        4.37      2.52 o 
  -8   0   2        0.68       -0.41      0.71 o 
  -7   0   2        4.40        4.92      0.89 o 
  -6   0   2        2.42        2.24      2.12 o 
  -5   0   2     1013.89     1094.42     15.66 o 
  -4   0   2      145.45      140.05      4.92 o 
  -3   0   2     1771.37     1735.24     15.17 o 
  -2   0   2      468.07      432.93      8.21 o 
  -1   0   2      225.79      223.41      6.14 o 
   0   0   2     3656.98     3588.20     22.78 o 
   1   0   2     8479.35     8195.09     53.60 o 
   2   0   2      471.26      469.65      5.55 o 
   3   0   2      341.46      337.36      5.46 o 
   4   0   2      764.61      751.61      8.97 o 
   5   0   2       30.07       32.32      1.98 o 
   6   0   2       27.32       31.30      4.89 o 
   7   0   2       91.80      107.92      7.48 o 
   8   0   2        8.82        6.83      2.09 o 
   9   0   2        9.32        5.72      1.81 o 
  10   0   2        0.00       -1.59      1.90 o 
 -11   1   2        4.39        3.65      1.97 o 
 -10   1   2        8.86        8.73      2.59 o 
  -9   1   2        4.90        3.87      1.58 o 
  -8   1   2       16.69       19.53      3.47 o 
  -7   1   2        1.83        1.07      1.12 o 
  -6   1   2        0.10        3.05      1.09 o 
  -5   1   2        0.34        1.69      0.41 o 
  -4   1   2      178.31      168.42      2.92 o 
  -3   1   2      161.99      163.30      2.63 o 
  -2   1   2     9855.04     9962.35     80.18 o 
  -1   1   2        1.79        6.94      1.06 o 
   0   1   2      415.83      395.02      5.01 o 
   1   1   2        0.00        0.62      0.32 o 
   2   1   2       25.22       30.00      1.55 o 
   3   1   2      509.43      523.11      6.46 o 
   4   1   2        1.58        1.07      0.52 o 
   5   1   2      689.52      736.98      9.42 o 
   6   1   2        9.23       10.65      1.22 o 
   7   1   2        0.00       -0.33      0.45 o 
   8   1   2       25.52       28.13      3.37 o 
   9   1   2        3.53        4.52      1.45 o 
  10   1   2        0.29        1.54      0.99 o 
 -11   2   2        0.14        0.30      1.01 o 
 -10   2   2        3.48        7.76      3.29 o 
  -9   2   2        0.72        1.83      1.27 o 
  -8   2   2       44.50       45.20      4.21 o 
  -7   2   2        1.27        0.33      0.59 o 
  -6   2   2        1.03        0.84      0.51 o 
  -5   2   2      104.75      115.10      3.96 o 
  -4   2   2      130.49      122.69      3.19 o 
  -3   2   2       16.90       19.75      1.13 o 
  -2   2   2     7098.54     7227.48     86.60 o 
  -1   2   2      328.92      358.67      7.94 o 
   0   2   2    12774.60    13389.45    235.69 o 
   1   2   2     4154.28     3964.89     74.34 o 
   2   2   2       15.59       13.97      1.35 o 
   3   2   2        4.32        5.42      0.77 o 
   4   2   2       52.44       48.40      2.88 o 
   5   2   2      207.92      224.62      7.37 o 
   6   2   2       53.46       53.42      4.85 o 
   7   2   2       20.29       19.32      4.07 o 
   8   2   2        1.61        1.75      0.95 o 
   9   2   2        0.34        1.18      0.92 o 
  10   2   2        9.79       12.77      3.17 o 
 -10   3   2        5.10        7.30      2.31 o 
  -9   3   2       17.50       20.60      3.64 o 
  -8   3   2       13.65       12.12      2.49 o 
  -7   3   2       16.20       16.39      2.68 o 
  -6   3   2       28.09       29.28      3.30 o 
  -5   3   2      447.18      426.36     10.76 o 
  -4   3   2     1086.33     1068.76     11.47 o 
  -3   3   2      160.73      161.21      6.75 o 
  -2   3   2       64.79       62.12     13.92 o 
  -1   3   2      132.07      114.67      5.16 o 
   0   3   2      568.97      550.36     29.04 o 
   1   3   2     1564.24     1440.16     74.01 o 
   2   3   2       71.50       57.68      2.36 o 
   3   3   2     1608.74     1609.88     15.59 o 
   4   3   2        6.19        7.45      1.13 o 
   5   3   2        1.79        1.85      0.44 o 
   6   3   2        0.21       -0.57      0.57 o 
   7   3   2       26.18       25.74      2.81 o 
   8   3   2       18.63       19.40      3.34 o 
   9   3   2        0.10        0.83      1.55 o 
  10   3   2        1.49        0.66      2.33 o 
 -10   4   2        4.50        4.57      2.08 o 
  -9   4   2        6.59        4.76      1.74 o 
  -8   4   2       15.76       13.34      4.69 o 
  -7   4   2      346.23      354.99     14.57 o 
  -6   4   2        0.46        0.96      0.70 o 
  -5   4   2        3.35        2.65      1.05 o 
  -4   4   2      395.46      375.44     33.10 o 
  -3   4   2      550.83      596.36     13.74 o 
  -2   4   2       15.95       17.59      2.29 o 
  -1   4   2      544.60      528.69     12.19 o 
   0   4   2      694.22      706.96     17.49 o 
   1   4   2      291.49      330.90      8.51 o 
   2   4   2     1164.41     1151.41     17.40 o 
   3   4   2      134.38      140.35      5.87 o 
   4   4   2        0.07        1.07      0.49 o 
   5   4   2       24.48       24.61      3.52 o 
   6   4   2       22.66       19.53      2.82 o 
   7   4   2       16.59       16.43      2.28 o 
   8   4   2        0.46        1.28      1.18 o 
   9   4   2        0.62        1.93      1.05 o 
 -10   5   2        0.09        1.40      1.26 o 
  -9   5   2        1.18       -0.20      1.15 o 
  -8   5   2       25.89       27.22      3.94 o 
  -7   5   2       67.01       68.09      5.77 o 
  -6   5   2      106.46       95.02      4.42 o 
  -5   5   2        3.02        3.38      1.71 o 
  -4   5   2        1.44        1.56      1.19 o 
  -3   5   2      294.34      315.78     10.69 o 
  -2   5   2       15.51       15.02      2.18 o 
  -1   5   2      126.45      133.76      6.79 o 
   0   5   2      148.68      160.13      6.87 o 
   1   5   2        1.80        1.90      0.77 o 
   2   5   2       33.66       44.59      3.53 o 
   3   5   2       27.41       27.87      2.66 o 
   4   5   2        0.74        1.01      0.78 o 
   5   5   2      245.81      252.19     10.42 o 
   6   5   2       26.46       25.55      3.16 o 
   7   5   2        5.65        5.84      1.75 o 
   8   5   2        2.71        2.75      0.88 o 
   9   5   2        0.50       -0.75      0.83 o 
  -9   6   2        0.16       -0.56      0.81 o 
  -8   6   2       35.13       39.05      4.70 o 
  -7   6   2      209.66      205.21     15.21 o 
  -6   6   2      118.93      137.93     13.00 o 
  -5   6   2      234.52      246.04     15.49 o 
  -4   6   2        5.29        4.90      2.15 o 
  -3   6   2      177.78      167.97     11.59 o 
  -2   6   2        2.50        1.55      1.13 o 
  -1   6   2       41.61       46.95      4.18 o 
   0   6   2        1.39        1.50      1.05 o 
   1   6   2        3.34        4.51      1.25 o 
   2   6   2      669.10      711.57     22.64 o 
   3   6   2       25.74       24.56      2.58 o 
   4   6   2       17.75       11.76      2.07 o 
   5   6   2       57.62       56.55      6.40 o 
   6   6   2        2.08        2.16      1.68 o 
   7   6   2        0.09       -1.41      1.97 o 
   8   6   2        0.06       -0.41      0.93 o 
   9   6   2        0.45       -0.44      1.15 o 
  -9   7   2        0.08        2.13      2.08 o 
  -8   7   2       24.45       27.05      4.11 o 
  -7   7   2       86.56       89.29      7.05 o 
  -6   7   2       50.35       47.34     15.48 o 
  -5   7   2      224.66      229.13     15.48 o 
  -4   7   2        3.47        3.26      1.86 o 
  -3   7   2        1.78        4.27      2.12 o 
  -2   7   2        3.67        1.95      1.22 o 
  -1   7   2        0.91        0.57      0.70 o 
   0   7   2        9.40       10.70      2.30 o 
   1   7   2      169.79      188.16      8.83 o 
   2   7   2        1.31       -0.34      0.55 o 
   3   7   2        6.06        4.25      1.48 o 
   4   7   2       36.22       33.73      3.18 o 
   5   7   2        1.73       -0.48      1.05 o 
   6   7   2        9.95       12.60      4.27 o 
   7   7   2        0.71        3.62      2.39 o 
   8   7   2        0.01        0.80      0.66 o 
  -8   8   2        0.14        0.93      2.44 o 
  -7   8   2       10.26        6.17      3.50 o 
  -6   8   2        2.07        1.73      2.00 o 
  -5   8   2        8.38        5.73      3.06 o 
  -4   8   2        0.74        1.48      1.72 o 
  -3   8   2      301.42      307.99     18.09 o 
  -2   8   2        5.89        5.44      1.95 o 
  -1   8   2        2.23        2.34      1.19 o 
   0   8   2        7.26        7.81      1.98 o 
   1   8   2        3.54        1.61      1.93 o 
   2   8   2       47.50       49.42      9.18 o 
   3   8   2      133.82      143.40      8.54 o 
   4   8   2       65.30       68.38      5.94 o 
   5   8   2       20.33       11.83      3.69 o 
   6   8   2       14.89       23.44      6.84 o 
   7   8   2       12.24       14.96      4.64 o 
  -7   9   2        0.03       -2.61      2.61 o 
  -6   9   2        3.57        4.16      2.47 o 
  -5   9   2       15.93       22.51      5.40 o 
  -4   9   2        1.19       -1.72      1.72 o 
  -3   9   2        6.79        7.98      2.27 o 
  -2   9   2       10.11        9.75      2.48 o 
  -1   9   2       12.75       12.36      2.78 o 
   0   9   2       33.62       33.53      4.69 o 
   1   9   2       65.13       68.92      6.11 o 
   2   9   2       74.98       85.84      6.93 o 
   3   9   2        0.00       -0.15      1.06 o 
   4   9   2        7.90        5.44      3.14 o 
   5   9   2        3.65        2.07      2.64 o 
   6   9   2        3.85        2.77      2.60 o 
  -6  10   2        0.14       -1.03      1.41 o 
  -5  10   2       23.64       22.64      4.56 o 
  -4  10   2        1.02        0.51      1.32 o 
  -3  10   2        0.73        0.32      0.88 o 
  -2  10   2        2.27        2.59      1.08 o 
  -1  10   2        3.78        3.65      1.57 o 
   0  10   2        0.33        2.98      1.95 o 
   1  10   2       33.63       44.68      5.31 o 
   2  10   2       46.51       50.98      5.69 o 
   3  10   2        0.18        0.57      1.11 o 
   4  10   2        0.14        0.30      0.68 o 
   5  10   2        8.02       10.29      4.75 o 
  -4  11   2        1.73        2.47      1.52 o 
  -3  11   2        0.74        1.05      4.52 o 
  -2  11   2        8.27        7.80      2.55 o 
  -1  11   2        1.36        3.50      1.91 o 
   0  11   2       80.36       89.39      8.03 o 
   1  11   2       12.04       12.97      5.67 o 
   2  11   2        0.58       -0.79      0.79 o 
   3  11   2        0.05        1.54      1.40 o 
 -11   1   3        8.17        6.74      4.20 o 
 -10   1   3        4.98        2.97      1.51 o 
  -9   1   3        7.74        6.56      2.50 o 
  -8   1   3       12.11       15.10      3.09 o 
  -7   1   3        2.20        1.26      0.91 o 
  -6   1   3       19.15       17.17      2.60 o 
  -5   1   3      258.00      262.72      5.92 o 
  -4   1   3       39.72       41.11      1.68 o 
  -3   1   3      193.12      199.79      3.46 o 
  -2   1   3      126.98      134.27      2.45 o 
  -1   1   3    11056.36    11019.82     70.47 o 
   0   1   3     1153.21     1153.24     10.73 o 
   1   1   3        3.49        5.39      0.78 o 
   2   1   3     1039.38     1038.10      7.70 o 
   3   1   3        5.42        5.24      0.56 o 
   4   1   3      407.80      405.48      6.10 o 
   5   1   3       48.44       45.38      2.25 o 
   6   1   3       45.32       41.84      2.51 o 
   7   1   3       15.34       18.14      1.74 o 
   8   1   3        6.19        3.76      1.13 o 
   9   1   3        2.48        0.51      0.59 o 
  10   1   3        0.21       -0.27      1.37 o 
 -11   2   3        2.17        1.93      1.65 o 
 -10   2   3        3.19        6.28      3.21 o 
  -9   2   3       42.19       43.53      5.75 o 
  -8   2   3        4.94        2.05      2.22 o 
  -7   2   3        8.50       10.72      1.95 o 
  -6   2   3        2.87        2.82      1.22 o 
  -5   2   3      526.04      525.84      9.60 o 
  -4   2   3       54.85       56.28      2.25 o 
  -3   2   3        1.26        1.05      0.22 o 
  -2   2   3        3.49        4.57      0.80 o 
  -1   2   3     8538.10     8682.28     26.64 o 
   0   2   3     6797.22     6798.14     78.47 o 
   1   2   3     1371.61     1342.42     15.29 o 
   2   2   3       48.46       48.69      2.82 o 
   3   2   3      646.87      624.90     17.80 o 
   4   2   3       23.25       26.79      1.82 o 
   5   2   3      245.04      249.08      7.78 o 
   6   2   3       82.81       78.95      4.08 o 
   7   2   3      117.84      116.97      5.71 o 
   8   2   3        2.67        3.06      1.21 o 
   9   2   3       12.51       15.70      3.35 o 
  10   2   3        0.01       -0.38      0.95 o 
 -10   3   3       56.50       71.94     10.51 o 
  -9   3   3       25.36       33.16      6.80 o 
  -8   3   3        4.60        7.26      1.89 o 
  -7   3   3        3.11        4.27      1.45 o 
  -6   3   3        3.86        4.08      1.84 o 
  -5   3   3      209.11      194.60      5.50 o 
  -4   3   3      398.78      358.91      5.67 o 
  -3   3   3     6900.77     7102.93     52.61 o 
  -2   3   3       44.47       44.34      3.50 o 
  -1   3   3      279.49      273.60     11.63 o 
   0   3   3      673.71      683.40     13.32 o 
   1   3   3      259.01      235.00      4.87 o 
   2   3   3      408.89      390.06     10.60 o 
   3   3   3      180.73      186.47      5.67 o 
   4   3   3       28.20       30.65      2.18 o 
   5   3   3       27.42       22.77      1.66 o 
   6   3   3      121.00      110.12      5.33 o 
   7   3   3       40.44       42.48      4.25 o 
   8   3   3        1.44        4.79      1.82 o 
   9   3   3       25.22       30.18      4.68 o 
 -10   4   3        2.60       -0.88      0.95 o 
  -9   4   3       27.36       26.17      6.11 o 
  -8   4   3       11.86       11.13      2.48 o 
  -7   4   3       46.30       36.04      3.98 o 
  -6   4   3       13.35       15.53      1.70 o 
  -5   4   3       52.00       54.63      2.84 o 
  -4   4   3      432.64      443.93     10.87 o 
  -3   4   3       30.37       39.28      3.80 o 
  -2   4   3      236.70      236.19      8.83 o 
  -1   4   3       62.94       56.33      4.17 o 
   0   4   3       44.73       42.95      3.72 o 
   1   4   3      545.98      563.07     10.76 o 
   2   4   3      393.72      450.68     11.80 o 
   3   4   3        9.73        4.07      3.01 o 
   4   4   3      483.96      486.87     10.74 o 
   5   4   3       92.55       98.43      5.29 o 
   6   4   3       27.44       25.05      2.00 o 
   7   4   3        0.53       -0.41      0.98 o 
   8   4   3        0.26       -0.76      0.76 o 
   9   4   3        1.98        5.73      2.13 o 
 -10   5   3        0.65        0.46      2.19 o 
  -9   5   3        5.92        2.05      1.45 o 
  -8   5   3      133.28      140.30      8.59 o 
  -7   5   3       49.68       51.66      4.85 o 
  -6   5   3      560.48      533.94     15.11 o 
  -5   5   3       51.46       48.31      7.74 o 
  -4   5   3        9.85        8.13      2.55 o 
  -3   5   3        3.06        4.06      1.92 o 
  -2   5   3       51.71       60.96      6.63 o 
  -1   5   3      544.84      590.80     28.66 o 
   0   5   3     1181.22     1240.21     19.27 o 
   1   5   3        9.55       10.67      1.75 o 
   2   5   3      360.90      400.11      8.71 o 
   3   5   3       34.19       25.98      2.10 o 
   4   5   3       13.48       12.98      2.36 o 
   5   5   3        6.58        6.46      1.39 o 
   6   5   3       14.18       15.23      3.96 o 
   7   5   3       44.91       40.95      4.99 o 
   8   5   3        0.31        1.43      0.68 o 
   9   5   3        0.01        0.96      2.63 o 
  -9   6   3        4.76        3.67      2.06 o 
  -8   6   3        4.68        3.52      1.42 o 
  -7   6   3        8.12        8.64      2.04 o 
  -6   6   3       17.40       18.11      3.38 o 
  -5   6   3       27.23       21.82      4.71 o 
  -4   6   3       32.33       32.64      5.48 o 
  -3   6   3       82.61       84.99      8.70 o 
  -2   6   3        5.13        5.81      2.22 o 
  -1   6   3       10.24       13.67      3.35 o 
   0   6   3       88.34       92.04      5.70 o 
   1   6   3       82.32       86.88      5.38 o 
   2   6   3        0.67        0.04      0.99 o 
   3   6   3       18.81       16.79      2.40 o 
   4   6   3        9.55        6.01      1.99 o 
   5   6   3       14.34       10.69      2.62 o 
   6   6   3       11.65       14.13      4.18 o 
   7   6   3        0.55        0.20      1.28 o 
   8   6   3        0.14        0.10      1.31 o 
  -9   7   3        4.14        4.25      2.13 o 
  -8   7   3        4.52        3.88      2.41 o 
  -7   7   3       16.60       19.20      3.15 o 
  -6   7   3        0.03        1.87      1.79 o 
  -5   7   3       44.79       46.54      7.12 o 
  -4   7   3        0.42        1.76      1.11 o 
  -3   7   3       14.24       13.87      3.71 o 
  -2   7   3       14.91       15.83      3.86 o 
  -1   7   3       91.89       86.13      6.09 o 
   0   7   3        1.26       -0.09      0.59 o 
   1   7   3        4.34        3.21      1.28 o 
   2   7   3       62.56       62.88      5.09 o 
   3   7   3        7.70        5.16      1.40 o 
   4   7   3       18.99       21.57      3.28 o 
   5   7   3        0.01        0.88      1.41 o 
   6   7   3        8.48        8.36      2.57 o 
   7   7   3        0.08       -0.86      0.88 o 
   8   7   3        6.21        1.64      3.81 o 
  -8   8   3        0.00        2.57      2.58 o 
  -7   8   3        0.18       -1.03      1.03 o 
  -6   8   3       16.47       14.67      3.62 o 
  -5   8   3        0.25       -2.24      2.24 o 
  -4   8   3        2.74        2.13      1.29 o 
  -3   8   3       30.76       36.32      6.40 o 
  -2   8   3       44.08       45.83      4.96 o 
  -1   8   3        8.56       13.38      2.76 o 
   0   8   3       75.20       78.41      6.15 o 
   1   8   3       32.93       32.24      3.94 o 
   2   8   3        0.11       -0.56      0.81 o 
   3   8   3        0.59        0.36      1.08 o 
   4   8   3        3.84        3.25      1.11 o 
   5   8   3       12.51       13.42      4.82 o 
   6   8   3        2.87        2.72      1.72 o 
   7   8   3        6.85        4.05      3.53 o 
  -7   9   3        3.12        3.06      1.73 o 
  -6   9   3        9.35       10.76      4.20 o 
  -5   9   3        3.78        4.33      2.67 o 
  -4   9   3        4.93        4.58      1.82 o 
  -3   9   3        3.25        2.52      3.54 o 
  -2   9   3        5.74        4.00      1.73 o 
  -1   9   3        0.09        1.58      1.09 o 
   0   9   3       56.52       61.32      5.96 o 
   1   9   3       37.99       43.51      4.96 o 
   2   9   3      121.65      128.18      8.38 o 
   3   9   3        0.85        0.87      0.87 o 
   4   9   3       29.27       32.22      4.22 o 
   5   9   3        6.90       10.44      4.29 o 
   6   9   3        2.26        3.09      3.18 o 
  -6  10   3        2.38        1.81      1.04 o 
  -5  10   3        2.06        2.19      2.47 o 
  -4  10   3        0.43       -0.53      1.14 o 
  -3  10   3        0.02       -1.09      1.43 o 
  -2  10   3        9.68       15.33      3.65 o 
  -1  10   3        7.48        8.45      2.49 o 
   0  10   3       65.13       74.00      7.01 o 
   1  10   3       43.88       38.13      4.89 o 
   2  10   3       56.14       55.14      7.36 o 
   3  10   3       41.56       52.76      5.66 o 
   4  10   3       10.73       18.18      5.80 o 
   5  10   3        0.05       -1.90      2.27 o 
  -4  11   3        0.74       -0.61      1.29 o 
  -3  11   3        0.61       -0.26      0.87 o 
  -2  11   3        1.82        0.98      1.27 o 
  -1  11   3       51.50       65.58      7.19 o 
   0  11   3        6.52        6.58      2.37 o 
   1  11   3        4.15        5.10      2.01 o 
   2  11   3        0.05        0.52      0.68 o 
   3  11   3        2.75        4.88      3.61 o 
 -11   0   4        3.69       -0.52      1.95 o 
 -10   0   4        4.98       12.65      4.68 o 
  -9   0   4        7.44        5.40      2.81 o 
  -8   0   4       37.42       47.64      3.79 o 
  -7   0   4       37.26       42.51      3.45 o 
  -6   0   4       95.72       89.78      5.61 o 
  -5   0   4      248.41      242.54      8.40 o 
  -4   0   4       11.38       13.62      1.44 o 
  -3   0   4      111.47      113.99      5.16 o 
  -2   0   4     1637.78     1620.55     28.28 o 
  -1   0   4      235.96      203.89      3.40 o 
   0   0   4       17.36       16.54      1.27 o 
   1   0   4      982.22      898.31     38.01 o 
   2   0   4      569.11      605.96     10.80 o 
   3   0   4      656.16      640.81     18.01 o 
   4   0   4       95.34       83.09      3.90 o 
   5   0   4        1.89        1.18      1.05 o 
   6   0   4       90.31       92.66      6.47 o 
   7   0   4       10.34        9.96      2.32 o 
   8   0   4       10.93       12.46      2.73 o 
   9   0   4        0.02       -0.45      2.08 o 
 -11   1   4       11.18       13.13      3.76 o 
 -10   1   4        3.59        1.67      1.95 o 
  -9   1   4       13.55       14.00      3.19 o 
  -8   1   4       15.11       13.28      2.97 o 
  -7   1   4        8.52        9.90      1.76 o 
  -6   1   4       68.92       69.65      2.87 o 
  -5   1   4       85.22       82.21      2.94 o 
  -4   1   4      135.17      144.12      3.25 o 
  -3   1   4      326.56      310.32      4.64 o 
  -2   1   4      830.07      776.61     11.11 o 
  -1   1   4      240.63      237.36      3.64 o 
   0   1   4      140.92      134.21      2.64 o 
   1   1   4       64.67       61.94      1.76 o 
   2   1   4       79.06       73.76      3.10 o 
   3   1   4      186.70      181.96      3.95 o 
   4   1   4       38.18       34.96      1.82 o 
   5   1   4       62.72       63.38      2.70 o 
   6   1   4        1.60        1.14      1.25 o 
   7   1   4        2.19        3.25      0.88 o 
   8   1   4       23.06       24.35      2.66 o 
   9   1   4        1.27        1.99      1.16 o 
 -11   2   4        7.62       10.30      4.55 o 
 -10   2   4        1.54        5.02      2.37 o 
  -9   2   4        8.32       10.86      2.83 o 
  -8   2   4        5.23        3.62      1.75 o 
  -7   2   4       31.36       34.27      6.41 o 
  -6   2   4       55.47       48.03      4.83 o 
  -5   2   4      664.97      682.32     16.73 o 
  -4   2   4       10.36        8.75      1.45 o 
  -3   2   4        1.07        0.18      0.35 o 
  -2   2   4       20.16       21.37      1.47 o 
  -1   2   4      195.33      214.68      5.88 o 
   0   2   4      103.72       97.58      2.67 o 
   1   2   4      608.39      606.28      8.21 o 
   2   2   4      399.39      417.94      7.30 o 
   3   2   4      810.02      784.46     19.96 o 
   4   2   4        0.18       -0.02      0.28 o 
   5   2   4       16.91       15.61      2.10 o 
   6   2   4       86.61       93.32      4.55 o 
   7   2   4        8.47        9.83      1.88 o 
   8   2   4       24.40       31.29      4.39 o 
   9   2   4        0.41       -0.98      0.98 o 
 -10   3   4        0.03       -0.46      1.36 o 
  -9   3   4       43.00       45.70      8.03 o 
  -8   3   4        6.90        7.05      3.46 o 
  -7   3   4       23.83       26.88      5.47 o 
  -6   3   4       46.04       44.32      3.72 o 
  -5   3   4       15.19       16.18      1.58 o 
  -4   3   4      881.75      897.30      9.87 o 
  -3   3   4      176.88      180.26      4.77 o 
  -2   3   4     1790.24     1873.98     25.96 o 
  -1   3   4        0.04        0.17      0.73 o 
   0   3   4       59.15       64.99      3.15 o 
   1   3   4      432.43      418.42     14.64 o 
   2   3   4        1.52        1.81      1.55 o 
   3   3   4      958.17      983.72     33.79 o 
   4   3   4        6.29        3.46      0.66 o 
   5   3   4      373.15      385.57      6.86 o 
   6   3   4      107.51       99.78      6.26 o 
   7   3   4       46.57       43.35      4.89 o 
   8   3   4        7.13        4.19      1.62 o 
   9   3   4        8.97       13.48      3.18 o 
 -10   4   4        1.89        4.77      3.28 o 
  -9   4   4       14.09       13.11      4.38 o 
  -8   4   4        5.89        5.53      1.66 o 
  -7   4   4       94.17       97.62      6.28 o 
  -6   4   4       97.83      103.72      4.49 o 
  -5   4   4      266.27      275.92      9.25 o 
  -4   4   4      506.65      534.85     10.55 o 
  -3   4   4        2.65        3.28      2.36 o 
  -2   4   4      874.60      973.87     19.03 o 
  -1   4   4      142.47      146.25      7.23 o 
   0   4   4        2.86        6.54      1.30 o 
   1   4   4     1276.42     1367.64     23.57 o 
   2   4   4       64.67       56.70      2.63 o 
   3   4   4        9.29       13.57      3.64 o 
   4   4   4       55.26       47.54      8.20 o 
   5   4   4       22.18       22.37      2.28 o 
   6   4   4       73.82       70.49      3.44 o 
   7   4   4        1.63        0.96      0.75 o 
   8   4   4        3.74        3.84      1.62 o 
   9   4   4        0.08        2.35      1.42 o 
 -10   5   4        2.57        2.38      1.33 o 
  -9   5   4        4.93        3.46      0.84 o 
  -8   5   4        0.04       -0.20      0.97 o 
  -7   5   4       58.76       62.48      5.16 o 
  -6   5   4      137.33      134.94      5.37 o 
  -5   5   4       56.12       55.44      3.02 o 
  -4   5   4        1.80        1.48      1.91 o 
  -3   5   4      204.12      209.58     13.17 o 
  -2   5   4       10.00       12.46      3.13 o 
  -1   5   4        8.24       10.32      2.88 o 
   0   5   4      199.06      206.29      7.70 o 
   1   5   4      644.36      675.17     11.02 o 
   2   5   4       14.74       20.63      2.15 o 
   3   5   4        7.03        3.48      3.26 o 
   4   5   4        0.39       -1.03      1.03 o 
   5   5   4        0.35       -0.04      0.53 o 
   6   5   4       15.32       15.79      4.08 o 
   7   5   4        0.78        0.05      2.55 o 
   8   5   4        4.70        3.43      1.17 o 
  -9   6   4        0.97        0.57      1.55 o 
  -8   6   4       70.10       79.02      8.22 o 
  -7   6   4        0.16        1.58      0.43 o 
  -6   6   4       25.55       25.07      2.54 o 
  -5   6   4        8.64        7.64      2.14 o 
  -4   6   4        0.36        0.13      1.45 o 
  -3   6   4        0.76        3.72      2.18 o 
  -2   6   4        4.18        9.58      3.18 o 
  -1   6   4      432.79      442.49     20.01 o 
   0   6   4       33.04       30.85      3.33 o 
   1   6   4       30.46       29.73      3.15 o 
   2   6   4        7.16        6.23      1.39 o 
   3   6   4       16.48       16.99      2.64 o 
   4   6   4        7.08        1.81      1.57 o 
   5   6   4       14.77        5.09      3.71 o 
   6   6   4        2.37        0.68      1.24 o 
   7   6   4        0.01        1.27      0.79 o 
   8   6   4        0.94        0.20      2.78 o 
  -9   7   4        2.59       -2.94      2.94 o 
  -8   7   4        0.12       -1.28      1.61 o 
  -7   7   4        3.75        1.21      0.62 o 
  -6   7   4        0.00        0.51      1.20 o 
  -5   7   4       18.45       12.02      4.68 o 
  -4   7   4        8.15        7.46      2.93 o 
  -3   7   4        0.02        0.42      0.85 o 
  -2   7   4       17.02       17.23      4.67 o 
  -1   7   4       15.62       14.93      2.54 o 
   0   7   4        3.38        4.05      1.54 o 
   1   7   4        5.77        6.02      2.91 o 
   2   7   4       63.05       71.78      5.16 o 
   3   7   4       20.97       20.99      3.10 o 
   4   7   4       16.82        6.46      5.81 o 
   5   7   4       37.24       30.33      7.53 o 
   6   7   4        2.60        1.80      0.99 o 
   7   7   4        0.46        0.04      2.01 o 
  -8   8   4        8.36       15.78      5.53 o 
  -7   8   4       29.66       22.10      9.02 o 
  -6   8   4       40.57       48.50      6.00 o 
  -5   8   4        5.63        4.13      2.58 o 
  -4   8   4       32.85       26.73      5.82 o 
  -3   8   4       85.70       85.17     10.25 o 
  -2   8   4        0.59        0.34      0.83 o 
  -1   8   4       84.14       85.89      6.64 o 
   0   8   4       46.53       48.25      6.26 o 
   1   8   4        1.21        0.21      0.59 o 
   2   8   4        3.59        3.72      1.17 o 
   3   8   4      109.88       94.85     17.91 o 
   4   8   4       12.33        8.13      4.87 o 
   5   8   4        0.23       -1.90      2.83 o 
   6   8   4        6.57        9.47      3.65 o 
   7   8   4        0.03       -1.77      1.97 o 
  -7   9   4       14.27       12.25      3.45 o 
  -6   9   4       37.16       41.78      6.29 o 
  -5   9   4       38.55       39.46      8.04 o 
  -4   9   4       13.24        7.63      3.57 o 
  -3   9   4        6.58        4.68      2.27 o 
  -2   9   4       41.86       44.68      5.15 o 
  -1   9   4       33.51       32.65      4.47 o 
   0   9   4       20.17       20.06      4.63 o 
   1   9   4        0.00        0.12      0.63 o 
   2   9   4        5.38        7.53      2.09 o 
   3   9   4        1.56        4.64      1.99 o 
   4   9   4        0.43        1.05      2.37 o 
   5   9   4        0.83        0.45      2.10 o 
   6   9   4        9.67        6.20      3.40 o 
  -6  10   4       10.19       11.47      4.91 o 
  -5  10   4        6.76        3.14      2.14 o 
  -4  10   4        0.07       -0.06      0.99 o 
  -3  10   4        2.59        1.05      2.37 o 
  -2  10   4       68.68       75.21      7.28 o 
  -1  10   4       20.71       19.36      3.63 o 
   0  10   4       83.30       87.12      7.46 o 
   1  10   4       12.73       15.12      3.10 o 
   2  10   4        2.23        1.40      1.40 o 
   3  10   4        3.36        5.06      3.78 o 
   4  10   4        7.30        9.27      4.16 o 
  -4  11   4        2.70        2.94      2.14 o 
  -3  11   4        0.01       -0.70      1.43 o 
  -2  11   4        4.21        3.02      1.87 o 
  -1  11   4       13.88       21.48      4.03 o 
   0  11   4       22.92       28.60      4.58 o 
   1  11   4        0.00        1.08      1.09 o 
   2  11   4        1.08        0.93      0.99 o 
 -11   1   5        7.01        7.08      2.49 o 
 -10   1   5        5.12        6.19      2.26 o 
  -9   1   5        7.90        9.74      2.55 o 
  -8   1   5       24.25       25.71      4.00 o 
  -7   1   5        9.26        9.39      1.27 o 
  -6   1   5       82.42       77.65      3.14 o 
  -5   1   5      123.05      112.15      3.92 o 
  -4   1   5      620.71      601.78      6.77 o 
  -3   1   5       59.53       67.07      2.45 o 
  -2   1   5      398.05      381.57      6.32 o 
  -1   1   5        8.48        8.59      0.67 o 
   0   1   5       43.47       41.26      1.74 o 
   1   1   5       63.60       60.19      1.94 o 
   2   1   5       80.90       84.74      1.86 o 
   3   1   5      231.56      219.88      3.51 o 
   4   1   5       10.32       13.08      1.12 o 
   5   1   5        0.23        0.11      0.39 o 
   6   1   5        6.67        6.60      1.08 o 
   7   1   5       48.40       53.86      4.61 o 
   8   1   5       20.16       23.58      3.41 o 
   9   1   5        5.40        9.66      2.27 o 
 -11   2   5        9.47        7.66      3.53 o 
 -10   2   5        2.02        4.10      1.97 o 
  -9   2   5        0.93        0.39      1.70 o 
  -8   2   5       27.25       26.97      4.23 o 
  -7   2   5      105.01       97.97      7.47 o 
  -6   2   5      164.88      160.84      8.87 o 
  -5   2   5      472.61      485.99     14.22 o 
  -4   2   5       27.93       26.46      2.54 o 
  -3   2   5      240.90      237.41      5.41 o 
  -2   2   5       17.40       19.79      1.44 o 
  -1   2   5      201.55      197.19      4.28 o 
   0   2   5       30.74       33.09      1.70 o 
   1   2   5      211.68      209.09      5.27 o 
   2   2   5     1285.59     1401.55     15.34 o 
   3   2   5        5.11        6.37      0.72 o 
   4   2   5       36.05       30.94      3.38 o 
   5   2   5        0.13       -0.14      0.24 o 
   6   2   5        0.07        0.50      0.84 o 
   7   2   5        9.69       10.51      1.96 o 
   8   2   5       17.75       23.30      3.71 o 
   9   2   5       15.48       17.02      3.56 o 
 -10   3   5        0.24        2.43      2.78 o 
  -9   3   5       21.05       24.61      6.28 o 
  -8   3   5       64.64       62.35      8.96 o 
  -7   3   5       36.77       34.59      6.29 o 
  -6   3   5       69.76       55.79      7.37 o 
  -5   3   5        9.73        9.32      1.68 o 
  -4   3   5      331.15      343.83      9.30 o 
  -3   3   5     1078.91     1124.21     16.46 o 
  -2   3   5      243.55      232.89      7.23 o 
  -1   3   5     1156.26     1188.65     17.42 o 
   0   3   5       22.51       18.52      1.77 o 
   1   3   5       15.93       10.11      1.46 o 
   2   3   5      475.24      520.41     10.81 o 
   3   3   5      133.13      133.49      5.33 o 
   4   3   5       18.54       18.73      1.62 o 
   5   3   5        0.97        0.73      0.40 o 
   6   3   5        7.70        9.47      4.51 o 
   7   3   5       11.37       15.75      3.49 o 
   8   3   5        3.79        2.49      1.49 o 
   9   3   5        7.93        9.90      2.84 o 
 -10   4   5        6.08        7.00      3.73 o 
  -9   4   5        1.80        2.63      3.02 o 
  -8   4   5       67.67       61.73      9.03 o 
  -7   4   5       40.42       35.61      6.60 o 
  -6   4   5      110.31      100.13      6.12 o 
  -5   4   5      401.77      404.36      7.21 o 
  -4   4   5      260.05      260.15      8.24 o 
  -3   4   5       34.51       41.25      3.91 o 
  -2   4   5      762.70      725.26      9.98 o 
  -1   4   5      910.60      927.10     27.83 o 
   0   4   5      979.11      951.84     20.56 o 
   1   4   5       48.26       54.13      2.57 o 
   2   4   5      280.98      296.20     13.11 o 
   3   4   5        4.19        2.40      1.58 o 
   4   4   5      163.53      164.74      6.48 o 
   5   4   5        4.79        5.23      1.66 o 
   6   4   5        5.20        6.69      1.53 o 
   7   4   5       22.52       21.71      3.62 o 
   8   4   5        0.36        1.84      0.89 o 
 -10   5   5        0.63        1.75      2.15 o 
  -9   5   5        4.44        6.01      3.07 o 
  -8   5   5        1.39        2.55      2.05 o 
  -7   5   5        1.00        2.25      1.17 o 
  -6   5   5      125.49      119.91      4.88 o 
  -5   5   5        6.71        8.34      1.11 o 
  -4   5   5        0.80       -0.26      0.67 o 
  -3   5   5      210.46      221.27     14.02 o 
  -2   5   5       76.91       88.13      8.75 o 
  -1   5   5      234.97      224.36      7.80 o 
   0   5   5      548.33      544.47     22.13 o 
   1   5   5        0.78        0.42      0.47 o 
   2   5   5       13.10       12.28      1.82 o 
   3   5   5       11.10        9.73      3.33 o 
   4   5   5       32.02       26.18      5.90 o 
   5   5   5        1.37        1.69      3.99 o 
   6   5   5        0.03       -0.09      0.39 o 
   7   5   5        5.30        2.37      1.46 o 
   8   5   5        0.64       -1.05      1.05 o 
  -9   6   5        3.12       -0.84      1.14 o 
  -8   6   5       28.14       41.36      7.84 o 
  -7   6   5        6.59        4.35      2.11 o 
  -6   6   5        5.27        5.17      1.24 o 
  -5   6   5        4.90        3.70      0.86 o 
  -4   6   5        1.83        1.13      1.21 o 
  -3   6   5      121.56      127.05     11.21 o 
  -2   6   5       91.75       95.62      9.83 o 
  -1   6   5       67.85       62.99      8.00 o 
   0   6   5      104.50      106.58      4.83 o 
   1   6   5       13.74       16.04      1.84 o 
   2   6   5       18.87       21.28      2.37 o 
   3   6   5        7.47        1.07      2.80 o 
   4   6   5       10.82        7.48      3.27 o 
   5   6   5        3.48        0.38      1.16 o 
   6   6   5       16.08       14.19      3.21 o 
   7   6   5        0.01       -0.72      0.72 o 
   8   6   5        0.06       -0.12      1.20 o 
  -9   7   5        0.17        5.00      3.05 o 
  -8   7   5       32.02       31.04      7.06 o 
  -7   7   5        0.93        2.44      1.37 o 
  -6   7   5        1.73        1.02      0.80 o 
  -5   7   5        0.14        1.56      0.81 o 
  -4   7   5       17.66       21.11      5.03 o 
  -3   7   5       26.22       21.83      5.18 o 
  -2   7   5        0.00        1.31      1.81 o 
  -1   7   5      250.81      281.64     17.96 o 
   0   7   5       13.47       12.60      2.45 o 
   1   7   5       11.26       13.36      2.27 o 
   2   7   5       23.87       21.71      2.74 o 
   3   7   5        4.48        2.83      1.24 o 
   4   7   5        9.16        5.86      2.58 o 
   5   7   5        8.99        6.33      2.99 o 
   6   7   5        1.86        2.81      1.51 o 
   7   7   5        0.32        2.71      1.85 o 
  -8   8   5       18.27       17.54      5.64 o 
  -7   8   5       19.33       24.94      4.80 o 
  -6   8   5       23.22       22.87      4.80 o 
  -5   8   5        9.55        7.73      3.26 o 
  -4   8   5        9.01        9.91      4.10 o 
  -3   8   5       45.58       31.19      6.36 o 
  -2   8   5        3.37        7.68      2.84 o 
  -1   8   5       19.61       18.03      4.16 o 
   0   8   5        7.89       10.15      2.23 o 
   1   8   5        8.19        8.26      2.32 o 
   2   8   5        3.60        2.44      0.75 o 
   3   8   5       13.79        9.24      2.07 o 
   4   8   5       19.66       12.40      4.97 o 
   5   8   5        8.68        7.28      4.65 o 
   6   8   5        6.87        6.27      2.40 o 
  -7   9   5        3.07        1.37      1.68 o 
  -6   9   5        8.63       11.51      3.15 o 
  -5   9   5        3.58        6.39      3.95 o 
  -4   9   5        4.30        2.77      2.00 o 
  -3   9   5        0.86        1.22      2.40 o 
  -2   9   5       10.08        7.44      2.26 o 
  -1   9   5       10.07        7.76      2.37 o 
   0   9   5        4.21        4.00      1.66 o 
   1   9   5       72.61       77.13      6.34 o 
   2   9   5       31.56       37.78      4.40 o 
   3   9   5        2.24        6.20      3.79 o 
   4   9   5        1.32       -0.38      2.21 o 
   5   9   5        4.28        4.71      3.99 o 
  -5  10   5        1.14        3.14      1.80 o 
  -4  10   5        7.14        6.37      3.25 o 
  -3  10   5        2.84        0.96      3.06 o 
  -2  10   5       10.69        7.67      2.27 o 
  -1  10   5       12.66        8.71      2.17 o 
   0  10   5        1.66        4.11      1.56 o 
   1  10   5        6.45        4.69      2.90 o 
   2  10   5        3.43       -0.89      2.14 o 
   3  10   5        6.51       12.80      4.95 o 
   4  10   5        1.68       -2.91      2.91 o 
  -3  11   5        4.09        1.36      1.58 o 
  -2  11   5        4.12        3.83      1.87 o 
  -1  11   5        6.93        1.37      3.89 o 
   0  11   5        6.57        6.51      2.25 o 
   1  11   5        1.92       -0.24      2.29 o 
   2  11   5        1.78        3.91      3.58 o 
 -11   0   6        0.00       -3.16      3.16 o 
 -10   0   6        2.52        5.85      3.66 o 
  -9   0   6        0.15        0.09      1.29 o 
  -8   0   6        0.00        0.77      0.86 o 
  -7   0   6      119.49      112.90      5.25 o 
  -6   0   6      808.25      808.05     16.36 o 
  -5   0   6        1.98        1.27      0.59 o 
  -4   0   6       26.09       29.98      2.40 o 
  -3   0   6      291.10      302.96      7.81 o 
  -2   0   6      308.20      319.29      6.14 o 
  -1   0   6       75.13       82.24      2.41 o 
   0   0   6     1488.91     1507.19     15.04 o 
   1   0   6        2.17        2.63      0.48 o 
   2   0   6      305.96      288.36      9.90 o 
   3   0   6      304.73      308.75      6.40 o 
   4   0   6       58.57       60.04      3.30 o 
   5   0   6      127.94      139.50      5.59 o 
   6   0   6      829.07      928.29     25.92 o 
   7   0   6        1.14        1.27      1.03 o 
   8   0   6       21.49       23.71      3.97 o 
   9   0   6        0.03        1.64      1.67 o 
 -11   1   6        4.68        6.65      2.41 o 
 -10   1   6        1.81        1.48      0.89 o 
  -9   1   6        0.38       -0.65      0.84 o 
  -8   1   6       18.13       20.79      2.47 o 
  -7   1   6        3.41        3.79      0.83 o 
  -6   1   6        1.80        2.06      0.57 o 
  -5   1   6        0.00        0.20      0.39 o 
  -4   1   6      189.09      221.01      5.42 o 
  -3   1   6        0.04        0.08      0.27 o 
  -2   1   6     1174.42     1250.36     19.19 o 
  -1   1   6       32.93       35.52      1.46 o 
   0   1   6      361.56      344.00      3.83 o 
   1   1   6      130.13      119.50      2.59 o 
   2   1   6       33.13       34.95      1.16 o 
   3   1   6       75.07       87.50      2.22 o 
   4   1   6      393.92      372.58      6.63 o 
   5   1   6       19.15       15.53      1.23 o 
   6   1   6      141.36      138.58      5.73 o 
   7   1   6        0.72        2.96      1.19 o 
   8   1   6        0.29       -0.01      0.81 o 
   9   1   6        0.12       -0.67      2.45 o 
 -11   2   6       23.77       29.78      7.35 o 
 -10   2   6        0.05        1.34      2.13 o 
  -9   2   6        1.76        1.57      1.01 o 
  -8   2   6       62.33       68.98      6.81 o 
  -7   2   6       51.33       51.11      5.40 o 
  -6   2   6       21.09       21.13      3.27 o 
  -5   2   6        2.00        1.42      0.96 o 
  -4   2   6     1190.88     1204.39     35.44 o 
  -3   2   6      185.36      198.03      5.19 o 
  -2   2   6        1.06        2.06      0.37 o 
  -1   2   6      249.50      254.61      4.65 o 
   0   2   6       57.65       54.67      2.30 o 
   1   2   6     1301.03     1297.37     25.38 o 
   2   2   6        3.02        2.01      0.62 o 
   3   2   6       87.26       86.10      2.98 o 
   4   2   6        8.49        8.49      1.04 o 
   5   2   6       24.19       20.09      2.52 o 
   6   2   6       62.51       66.40      3.62 o 
   7   2   6        2.97        1.44      1.45 o 
   8   2   6       23.19       27.11      3.54 o 
   9   2   6        0.95        2.31      1.90 o 
 -10   3   6       14.35       14.87      5.23 o 
  -9   3   6       58.32       62.38      9.52 o 
  -8   3   6       46.14       42.00      7.40 o 
  -7   3   6       18.05       16.61      4.05 o 
  -6   3   6       24.04       25.57      5.00 o 
  -5   3   6       47.97       40.13      5.88 o 
  -4   3   6        3.31        3.70      0.89 o 
  -3   3   6       25.43       31.76      2.33 o 
  -2   3   6        5.95        8.72      1.24 o 
  -1   3   6      457.16      444.35     15.01 o 
   0   3   6      769.90      741.52     11.87 o 
   1   3   6       55.93       65.15      3.73 o 
   2   3   6      253.57      245.73      9.47 o 
   3   3   6        3.14        3.34      0.80 o 
   4   3   6        7.08        7.13      0.95 o 
   5   3   6       11.77       10.69      1.31 o 
   6   3   6        4.36        1.89      1.03 o 
   7   3   6        0.59        0.09      1.28 o 
   8   3   6        0.02       -1.04      1.13 o 
 -10   4   6        1.59        0.39      1.92 o 
  -9   4   6        0.55       -1.07      1.07 o 
  -8   4   6        0.30       -0.91      1.17 o 
  -7   4   6        5.49        6.02      3.26 o 
  -6   4   6        4.31        2.87      2.09 o 
  -5   4   6       27.65       29.73      3.12 o 
  -4   4   6        2.04        1.32      0.64 o 
  -3   4   6       43.30       43.48      4.21 o 
  -2   4   6      189.01      198.81     12.87 o 
  -1   4   6      882.81      865.53     14.25 o 
   0   4   6      166.01      160.20      6.88 o 
   1   4   6        4.41        3.60      0.63 o 
   2   4   6        2.01        4.23      2.21 o 
   3   4   6        1.54        0.35      1.30 o 
   4   4   6        0.34        1.22      0.75 o 
   5   4   6       38.54       37.63      3.26 o 
   6   4   6        3.96        3.49      1.05 o 
   7   4   6        2.19        1.44      1.09 o 
   8   4   6        6.62        6.49      1.83 o 
 -10   5   6        0.88       -0.91      1.64 o 
  -9   5   6        0.46        1.37      2.63 o 
  -8   5   6        1.77        2.32      2.24 o 
  -7   5   6        9.57        9.87      3.42 o 
  -6   5   6       30.05       35.97      4.79 o 
  -5   5   6        8.12        7.67      2.08 o 
  -4   5   6       71.09       65.76      5.69 o 
  -3   5   6      136.95      147.65     12.23 o 
  -2   5   6        9.75       14.51      1.98 o 
  -1   5   6       60.45       67.04      4.26 o 
   0   5   6      236.61      248.08      9.17 o 
   1   5   6       85.45       90.89      3.77 o 
   2   5   6        5.82        4.36      2.08 o 
   3   5   6       21.88       24.66      5.06 o 
   4   5   6        9.01        9.11      3.53 o 
   5   5   6       29.89       39.10      4.73 o 
   6   5   6        0.02        0.11      0.93 o 
   7   5   6        0.09       -0.21      1.14 o 
   8   5   6        2.05        0.24      1.00 o 
  -9   6   6        0.09       -0.46      2.23 o 
  -8   6   6       27.74       26.50      6.42 o 
  -7   6   6       22.24       20.38      5.42 o 
  -6   6   6        3.94        3.28      1.71 o 
  -5   6   6        2.31        0.96      0.85 o 
  -4   6   6       25.79       28.79      5.94 o 
  -3   6   6        0.19        0.24      1.34 o 
  -2   6   6        3.45        4.61      1.16 o 
  -1   6   6       69.07       72.21      4.90 o 
   0   6   6       76.86       71.66      3.96 o 
   1   6   6       47.71       41.63      3.44 o 
   2   6   6        9.63        5.87      1.16 o 
   3   6   6        8.13        7.93      3.41 o 
   4   6   6        8.05        6.74      3.50 o 
   5   6   6       34.24       29.93      4.50 o 
   6   6   6        3.44        3.20      1.46 o 
   7   6   6        1.92        3.98      1.89 o 
  -8   7   6        0.79        3.13      2.83 o 
  -7   7   6        9.80        7.73      3.49 o 
  -6   7   6       12.82       12.15      3.01 o 
  -5   7   6        2.06        2.23      1.17 o 
  -4   7   6        6.66        8.94      3.58 o 
  -3   7   6        9.42       10.72      3.95 o 
  -2   7   6       10.68       10.74      3.59 o 
  -1   7   6      136.68      135.15      7.74 o 
   0   7   6       63.01       60.00      3.96 o 
   1   7   6      358.79      370.36     11.44 o 
   2   7   6        2.93        3.79      1.09 o 
   3   7   6        1.50        0.97      1.10 o 
   4   7   6        9.77        9.83      4.21 o 
   5   7   6        4.71       14.11      5.39 o 
   6   7   6        3.23        3.11      2.90 o 
  -8   8   6        0.26       -2.12      3.09 o 
  -7   8   6        0.22        0.76      3.67 o 
  -6   8   6        0.12        0.65      1.27 o 
  -5   8   6        1.96        0.51      1.51 o 
  -4   8   6        0.02       -0.24      2.17 o 
  -3   8   6       17.10       22.91      5.40 o 
  -2   8   6       29.87       34.04      6.91 o 
  -1   8   6       93.81       92.66      5.34 o 
   0   8   6       61.03       71.40      5.78 o 
   1   8   6       83.67       84.75      5.99 o 
   2   8   6        5.14        5.42      1.33 o 
   3   8   6      121.65      140.85     15.25 o 
   4   8   6        4.64        7.62      2.97 o 
   5   8   6        3.87        2.31      2.68 o 
   6   8   6        0.36        0.30      1.03 o 
  -7   9   6        0.05        1.41      1.18 o 
  -6   9   6        0.00        1.88      1.14 o 
  -5   9   6        6.58        9.59      4.15 o 
  -4   9   6       48.14       39.24      8.07 o 
  -3   9   6        2.97        7.38      3.53 o 
  -2   9   6       24.71       23.12      4.00 o 
  -1   9   6       34.44       33.82      4.45 o 
   0   9   6        1.82        5.63      1.96 o 
   1   9   6       26.01       27.62      3.68 o 
   2   9   6        5.71        7.55      3.46 o 
   3   9   6       39.58       40.30      8.63 o 
   4   9   6       12.43       13.48      5.17 o 
   5   9   6        5.96        4.60      2.49 o 
  -5  10   6        0.28        7.48      3.68 o 
  -4  10   6        0.27        1.73      1.77 o 
  -3  10   6       10.61       10.42      2.79 o 
  -2  10   6       16.04       14.02      3.20 o 
  -1  10   6        3.23        3.36      1.83 o 
   0  10   6        3.76        4.45      1.93 o 
   1  10   6        4.29        3.74      3.13 o 
   2  10   6        0.49        0.77      1.60 o 
   3  10   6        0.06       -1.91      2.14 o 
  -3  11   6        0.01        0.81      1.53 o 
  -2  11   6        2.35        2.07      2.52 o 
  -1  11   6        4.33        6.02      2.22 o 
   0  11   6        1.52        0.02      2.57 o 
   1  11   6        0.91        2.26      1.61 o 
 -11   1   7        0.01        0.52      1.27 o 
 -10   1   7        3.42        5.19      2.38 o 
  -9   1   7        2.66        2.70      0.98 o 
  -8   1   7       72.64       74.16      4.92 o 
  -7   1   7      107.91      105.03      4.54 o 
  -6   1   7        0.17       -0.10      0.43 o 
  -5   1   7       20.64       19.01      1.66 o 
  -4   1   7       89.57      101.04      3.77 o 
  -3   1   7       69.50       73.37      2.85 o 
  -2   1   7      719.64      768.74     14.26 o 
  -1   1   7      288.31      303.02      4.70 o 
   0   1   7      512.74      543.80      6.21 o 
   1   1   7       85.24       77.10      2.18 o 
   2   1   7       78.25       73.82      2.22 o 
   3   1   7      143.52      140.76      3.40 o 
   4   1   7      270.09      266.14      5.01 o 
   5   1   7        0.31        0.76      0.48 o 
   6   1   7        0.03        1.05      0.55 o 
   7   1   7       50.38       54.27      3.99 o 
   8   1   7        4.77        7.33      3.79 o 
 -10   2   7        1.86        5.79      3.74 o 
  -9   2   7       10.29       15.05      3.40 o 
  -8   2   7        0.88        1.88      1.23 o 
  -7   2   7        0.54        0.49      0.92 o 
  -6   2   7        0.16        0.89      0.84 o 
  -5   2   7        0.69        1.27      0.56 o 
  -4   2   7      110.43      114.89      5.54 o 
  -3   2   7      138.40      150.40      5.16 o 
  -2   2   7       49.79       49.18      1.86 o 
  -1   2   7        8.11        4.52      0.59 o 
   0   2   7      209.75      212.29      4.01 o 
   1   2   7       24.31       24.78      1.46 o 
   2   2   7      120.87      118.20      3.52 o 
   3   2   7       52.39       56.73      2.36 o 
   4   2   7        0.05       -0.41      0.46 o 
   5   2   7       74.19       74.36      3.14 o 
   6   2   7       13.78       12.63      1.86 o 
   7   2   7       23.75       24.19      2.81 o 
   8   2   7        0.35        1.24      0.86 o 
 -10   3   7        4.31        3.25      2.92 o 
  -9   3   7        1.04        8.45      3.75 o 
  -8   3   7        0.00        3.61      2.98 o 
  -7   3   7       32.53       35.61      6.58 o 
  -6   3   7       62.96       49.82      7.06 o 
  -5   3   7       50.29       52.45      6.86 o 
  -4   3   7        3.09        2.77      0.65 o 
  -3   3   7        0.05       -0.11      0.51 o 
  -2   3   7      111.62      107.48      4.79 o 
  -1   3   7       24.43       24.17      4.45 o 
   0   3   7       24.62       17.49      3.13 o 
   1   3   7        4.10        5.07      1.39 o 
   2   3   7       53.93       58.42      4.68 o 
   3   3   7        0.89        2.22      0.60 o 
   4   3   7       14.94       16.92      1.56 o 
   5   3   7       27.11       24.40      2.00 o 
   6   3   7        0.12        0.03      0.73 o 
   7   3   7        0.61        1.47      0.76 o 
   8   3   7        0.61        0.83      2.09 o 
 -10   4   7        0.47        0.46      1.83 o 
  -9   4   7        5.80        6.19      3.03 o 
  -8   4   7       10.10        9.86      3.44 o 
  -7   4   7       13.70       15.72      4.37 o 
  -6   4   7       71.40       74.75      8.94 o 
  -5   4   7      270.71      283.44     26.95 o 
  -4   4   7       49.65       43.97      4.79 o 
  -3   4   7       15.21       17.90      2.73 o 
  -2   4   7       55.61       56.62      7.04 o 
  -1   4   7       97.64       86.55      8.82 o 
   0   4   7      291.02      285.99     16.00 o 
   1   4   7       24.33       21.79      4.31 o 
   2   4   7       75.37       83.87      8.98 o 
   3   4   7       27.98       27.71      3.07 o 
   4   4   7        0.02        0.01      0.64 o 
   5   4   7        9.71       13.64      2.28 o 
   6   4   7        0.56        0.91      0.90 o 
   7   4   7        0.11        0.44      1.12 o 
   8   4   7        0.96       -0.39      1.00 o 
  -9   5   7        3.11        1.59      1.49 o 
  -8   5   7        8.44        7.54      3.11 o 
  -7   5   7        8.37        9.36      3.47 o 
  -6   5   7        9.49       12.27      2.92 o 
  -5   5   7       11.08       13.59      4.69 o 
  -4   5   7      141.87      158.40      9.07 o 
  -3   5   7       43.36       43.56      6.96 o 
  -2   5   7        0.61        1.85      1.51 o 
  -1   5   7        5.50        6.01      1.44 o 
   0   5   7      249.13      262.58      9.89 o 
   1   5   7       76.52       80.05      3.30 o 
   2   5   7        1.22        1.08      1.36 o 
   3   5   7      152.90      152.10     13.60 o 
   4   5   7       41.23       36.05      4.13 o 
   5   5   7        5.32        5.58      1.78 o 
   6   5   7        4.95        5.79      1.99 o 
   7   5   7        0.41        1.53      0.60 o 
  -9   6   7        5.51        6.16      3.54 o 
  -8   6   7        2.83        3.61      3.11 o 
  -7   6   7        0.67        4.06      2.91 o 
  -6   6   7        3.39        1.96      2.35 o 
  -5   6   7        0.47       -1.05      1.05 o 
  -4   6   7        2.38        1.81      1.81 o 
  -3   6   7        2.63        3.12      2.07 o 
  -2   6   7        5.43        5.66      1.16 o 
  -1   6   7      246.63      240.74      9.18 o 
   0   6   7      222.02      216.33      6.91 o 
   1   6   7        4.79        7.13      1.28 o 
   2   6   7       39.02       40.17      7.10 o 
   3   6   7        0.44        2.34      1.81 o 
   4   6   7        6.03        8.65      3.81 o 
   5   6   7       23.05       20.89      3.75 o 
   6   6   7        5.70        8.26      3.07 o 
   7   6   7        0.13        0.81      1.33 o 
  -8   7   7        0.05       -1.61      2.33 o 
  -7   7   7        1.00        2.51      1.73 o 
  -6   7   7        1.07        1.08      2.31 o 
  -5   7   7       52.64       45.52      5.59 o 
  -4   7   7        0.03        1.71      1.09 o 
  -3   7   7        0.18       -2.36      2.49 o 
  -2   7   7       73.74       73.05      4.85 o 
  -1   7   7       91.27       88.14      5.92 o 
   0   7   7        0.12       -0.53      0.62 o 
   1   7   7       84.35       89.32      5.34 o 
   2   7   7       29.84       34.99      7.29 o 
   3   7   7       57.01       61.92      9.85 o 
   4   7   7        2.71        3.80      2.20 o 
   5   7   7        0.30       -0.21      1.59 o 
   6   7   7        0.01        1.35      1.90 o 
  -7   8   7        4.82        6.23      2.57 o 
  -6   8   7        1.35        1.76      1.36 o 
  -5   8   7        3.87        3.62      1.93 o 
  -4   8   7        9.17       10.31      3.90 o 
  -3   8   7       81.20       78.16     10.61 o 
  -2   8   7        0.41        1.48      1.19 o 
  -1   8   7       41.61       34.26      4.38 o 
   0   8   7       20.74       17.84      2.90 o 
   1   8   7        2.99        2.13      1.13 o 
   2   8   7        0.35       -0.31      1.40 o 
   3   8   7        0.08        0.51      2.53 o 
   4   8   7        0.01        1.58      2.59 o 
   5   8   7        5.53        6.83      4.48 o 
  -6   9   7        1.17        2.73      1.84 o 
  -5   9   7        1.30        7.19      3.89 o 
  -4   9   7       17.44       16.12      5.89 o 
  -3   9   7        1.59       -1.83      1.90 o 
  -2   9   7        6.99        5.10      1.82 o 
  -1   9   7        5.76        4.73      1.58 o 
   0   9   7        1.64        1.02      2.29 o 
   1   9   7       17.72       17.92      5.55 o 
   2   9   7        8.08        6.92      3.22 o 
   3   9   7       12.03        6.23      3.56 o 
   4   9   7        6.16        0.41      1.78 o 
  -5  10   7        4.93        5.71      4.13 o 
  -4  10   7        0.66        1.11      1.03 o 
  -3  10   7        0.04       -0.93      1.60 o 
  -2  10   7        1.48        3.89      1.78 o 
  -1  10   7       16.66       19.28      3.57 o 
   0  10   7        0.35        5.32      3.84 o 
   1  10   7        0.00       -1.31      1.41 o 
   2  10   7        0.88       -1.67      3.39 o 
 -10   0   8        0.69        1.15      1.40 o 
  -9   0   8       15.72       13.27      3.45 o 
  -8   0   8       60.01       55.25      5.28 o 
  -7   0   8      234.81      232.94      7.96 o 
  -6   0   8      594.36      601.42     16.87 o 
  -5   0   8      139.79      141.75      7.83 o 
  -4   0   8       97.56      101.96      5.09 o 
  -3   0   8        1.47        2.64      0.73 o 
  -2   0   8      496.64      544.88      9.69 o 
  -1   0   8       21.23       23.12      1.64 o 
   0   0   8       89.68      101.46      4.50 o 
   1   0   8     1037.31     1061.26     13.92 o 
   2   0   8      212.89      246.34      8.53 o 
   3   0   8       12.12       14.05      2.08 o 
   4   0   8      145.83      147.39      7.12 o 
   5   0   8      117.23      122.72      6.94 o 
   6   0   8       26.12       35.51      4.03 o 
   7   0   8       85.52      105.90     13.52 o 
   8   0   8       12.30       11.16      5.09 o 
 -10   1   8        2.69        3.81      2.33 o 
  -9   1   8        0.54        0.56      0.73 o 
  -8   1   8       87.52       84.60      4.69 o 
  -7   1   8       51.96       49.42      3.16 o 
  -6   1   8       45.15       41.06      2.65 o 
  -5   1   8        0.46        0.56      0.66 o 
  -4   1   8      142.02      145.46      4.66 o 
  -3   1   8       28.48       30.19      1.98 o 
  -2   1   8      350.83      396.76      8.99 o 
  -1   1   8       28.42       31.22      1.48 o 
   0   1   8        6.47        7.21      0.72 o 
   1   1   8       62.98       68.85      2.56 o 
   2   1   8        8.86        9.08      1.22 o 
   3   1   8        3.10        3.37      0.56 o 
   4   1   8      156.50      158.84      3.83 o 
   5   1   8       10.12        9.37      1.09 o 
   6   1   8       56.77       55.33      3.67 o 
   7   1   8        2.38        2.41      1.69 o 
   8   1   8        5.42        7.65      2.94 o 
 -10   2   8        2.99        2.08      2.74 o 
  -9   2   8       17.63       13.76      4.43 o 
  -8   2   8        7.34        8.96      3.80 o 
  -7   2   8       89.36       87.17     10.13 o 
  -6   2   8        6.53        3.29      0.94 o 
  -5   2   8       62.47       57.14      4.97 o 
  -4   2   8      278.85      283.47     10.60 o 
  -3   2   8       38.85       39.23      1.76 o 
  -2   2   8      410.56      394.14     10.07 o 
  -1   2   8        1.00        2.04      0.53 o 
   0   2   8       18.09       16.35      1.13 o 
   1   2   8      163.55      160.20      3.87 o 
   2   2   8       31.40       25.83      1.86 o 
   3   2   8       38.17       33.91      2.18 o 
   4   2   8        2.13        1.77      0.41 o 
   5   2   8       24.19       21.92      1.98 o 
   6   2   8       30.11       34.45      3.05 o 
   7   2   8       36.09       40.64      4.45 o 
   8   2   8        0.54        2.81      2.13 o 
 -10   3   8        7.38        9.78      4.69 o 
  -9   3   8        0.35       -1.02      2.35 o 
  -8   3   8        0.53        1.19      1.48 o 
  -7   3   8        4.00        4.77      2.34 o 
  -6   3   8       11.70       11.08      3.58 o 
  -5   3   8       76.35       70.04      8.01 o 
  -4   3   8       29.70       31.71      3.81 o 
  -3   3   8       43.79       46.67      3.44 o 
  -2   3   8       79.42       79.67      4.19 o 
  -1   3   8        0.18        0.36      0.62 o 
   0   3   8       16.65       14.49      2.08 o 
   1   3   8       28.03       35.35      3.68 o 
   2   3   8      154.68      141.88      4.87 o 
   3   3   8       19.24       18.55      1.50 o 
   4   3   8        1.64        1.29      0.49 o 
   5   3   8        0.78        0.66      0.62 o 
   6   3   8        3.16        3.27      1.00 o 
   7   3   8        0.25        1.84      1.35 o 
 -10   4   8        2.80        2.56      2.30 o 
  -9   4   8        0.12        5.00      3.07 o 
  -8   4   8        0.00        0.09      1.13 o 
  -7   4   8        2.05        2.39      1.89 o 
  -6   4   8        3.62        4.34      2.28 o 
  -5   4   8        4.96        2.04      1.51 o 
  -4   4   8        2.09        2.76      1.13 o 
  -3   4   8       77.37       77.53      5.82 o 
  -2   4   8       52.20       47.34      4.29 o 
  -1   4   8      202.05      195.32     13.93 o 
   0   4   8       13.52        6.49      5.07 o 
   1   4   8       17.48       16.91      4.10 o 
   2   4   8        0.13       -0.79      1.43 o 
   3   4   8        5.37        4.73      1.31 o 
   4   4   8        0.96        1.00      0.60 o 
   5   4   8        3.11        2.67      1.01 o 
   6   4   8        1.30        1.38      1.79 o 
   7   4   8        1.58        0.10      3.28 o 
  -9   5   8        1.32       -2.66      2.66 o 
  -8   5   8       12.88       13.70      4.64 o 
  -7   5   8        0.34        0.90      0.68 o 
  -6   5   8        1.41        1.56      1.07 o 
  -5   5   8        0.93        2.19      1.47 o 
  -4   5   8        0.61        0.76      0.96 o 
  -3   5   8      122.66      111.30      7.51 o 
  -2   5   8      117.98      107.89     10.76 o 
  -1   5   8      111.04      106.60     10.88 o 
   0   5   8        0.61       -0.88      0.88 o 
   1   5   8        8.39        5.88      2.81 o 
   2   5   8       12.60        6.25      2.95 o 
   3   5   8       16.29       14.54      2.76 o 
   4   5   8        0.60        1.46      1.68 o 
   5   5   8        0.27        2.36      1.03 o 
   6   5   8        7.93        7.74      2.32 o 
   7   5   8        0.32       -0.37      2.50 o 
  -9   6   8        3.34        2.24      1.63 o 
  -8   6   8        1.28        2.47      2.04 o 
  -7   6   8       27.58       22.15      6.00 o 
  -6   6   8        6.28        7.85      2.87 o 
  -5   6   8        5.30        8.19      2.42 o 
  -4   6   8        0.22        0.01      1.23 o 
  -3   6   8       32.27       33.11      6.64 o 
  -2   6   8      270.06      266.83     18.17 o 
  -1   6   8      938.66      919.20     27.75 o 
   0   6   8      104.43      105.26      4.80 o 
   1   6   8        6.14        5.96      2.52 o 
   2   6   8        0.95        3.52      2.81 o 
   3   6   8       19.08       22.15      6.01 o 
   4   6   8        8.75       12.04      4.60 o 
   5   6   8        0.00        0.78      1.05 o 
   6   6   8        0.31        0.54      1.41 o 
  -8   7   8        0.19       -1.01      1.01 o 
  -7   7   8        1.10        3.94      1.90 o 
  -6   7   8       18.37        9.03      3.20 o 
  -5   7   8        2.32        2.84      1.75 o 
  -4   7   8       55.66       55.53      6.23 o 
  -3   7   8       37.81       35.77      7.04 o 
  -2   7   8       20.94       18.56      5.06 o 
  -1   7   8       15.55       13.25      4.31 o 
   0   7   8       47.77       52.77      4.43 o 
   1   7   8      122.05      122.06     12.93 o 
   2   7   8        1.61        0.88      2.23 o 
   3   7   8       58.28       64.66     10.29 o 
   4   7   8        0.15       -0.25      1.50 o 
   5   7   8        0.24       -0.02      0.73 o 
  -7   8   8        0.41        3.35      2.39 o 
  -6   8   8        3.92        0.35      1.99 o 
  -5   8   8        3.25        4.00      2.03 o 
  -4   8   8        1.63        2.33      2.08 o 
  -3   8   8       14.10       15.71      4.88 o 
  -2   8   8        1.63        4.18      2.29 o 
  -1   8   8        0.17        0.12      0.80 o 
   0   8   8        0.00        2.12      1.02 o 
   1   8   8       33.98       40.10      7.89 o 
   2   8   8       12.11       14.65      5.01 o 
   3   8   8       11.87       13.45      4.64 o 
   4   8   8        5.09        3.33      2.60 o 
  -6   9   8        4.10        3.99      2.22 o 
  -5   9   8        3.02        5.54      2.12 o 
  -4   9   8        0.01       -1.01      1.89 o 
  -3   9   8        2.11        2.84      2.76 o 
  -2   9   8        2.21        1.16      0.91 o 
  -1   9   8        0.03       -0.07      0.92 o 
   0   9   8        0.90        1.81      1.71 o 
   1   9   8       31.56       35.85      7.71 o 
   2   9   8        0.08        0.04      2.11 o 
   3   9   8        0.81       -4.20      4.20 o 
  -4  10   8        1.24        3.07      3.20 o 
  -3  10   8        0.00        0.42      0.84 o 
  -2  10   8        0.31        3.03      1.89 o 
  -1  10   8        6.44       10.97      4.95 o 
   0  10   8        2.09        4.49      3.27 o 
   1  10   8        3.77        7.10      3.77 o 
 -10   1   9        0.76        1.14      1.28 o 
  -9   1   9        6.89        5.21      1.30 o 
  -8   1   9       36.00       35.40      3.16 o 
  -7   1   9        0.48        2.34      1.13 o 
  -6   1   9        0.06       -0.17      0.46 o 
  -5   1   9       19.12       18.47      2.44 o 
  -4   1   9      286.15      299.87      8.93 o 
  -3   1   9      207.34      204.75      6.83 o 
  -2   1   9       80.01       81.75      3.02 o 
  -1   1   9      123.57      122.61      3.00 o 
   0   1   9       13.65       16.19      1.14 o 
   1   1   9       12.29       13.46      1.19 o 
   2   1   9        4.61        2.90      1.10 o 
   3   1   9       44.42       48.81      3.76 o 
   4   1   9       18.47       19.70      2.40 o 
   5   1   9      318.90      354.45     11.44 o 
   6   1   9        6.13        4.30      2.26 o 
   7   1   9        0.51        0.70      1.82 o 
 -10   2   9        1.95        0.63      1.52 o 
  -9   2   9        7.17        7.17      3.52 o 
  -8   2   9        1.14       -0.55      2.01 o 
  -7   2   9       12.21       10.92      3.68 o 
  -6   2   9        0.69        0.80      0.75 o 
  -5   2   9       88.07      104.68      7.00 o 
  -4   2   9      120.39      124.72      7.36 o 
  -3   2   9       45.94       43.51      2.14 o 
  -2   2   9       55.74       54.07      2.32 o 
  -1   2   9       28.25       27.29      1.62 o 
   0   2   9        5.73        6.35      0.64 o 
   1   2   9       54.06       55.75      2.68 o 
   2   2   9       18.75       15.79      1.40 o 
   3   2   9      131.25      129.41      4.34 o 
   4   2   9        0.01       -0.02      0.40 o 
   5   2   9       48.78       60.32      4.94 o 
   6   2   9        6.22        7.45      1.81 o 
   7   2   9        6.27        9.44      4.41 o 
 -10   3   9        0.54        1.38      1.69 o 
  -9   3   9        1.75       -1.79      2.47 o 
  -8   3   9        0.76        2.48      1.91 o 
  -7   3   9        0.69       -0.40      1.07 o 
  -6   3   9        7.37        7.09      2.78 o 
  -5   3   9        8.97       11.73      3.32 o 
  -4   3   9       85.83       89.10      6.73 o 
  -3   3   9       76.58       66.13      5.33 o 
  -2   3   9        7.46        7.91      1.17 o 
  -1   3   9       13.87       18.37      1.42 o 
   0   3   9        1.23        1.72      0.52 o 
   1   3   9       36.76       38.41      2.36 o 
   2   3   9       40.87       32.76      2.39 o 
   3   3   9      303.73      290.29      6.37 o 
   4   3   9        1.68        1.28      0.58 o 
   5   3   9        1.16        2.80      1.13 o 
   6   3   9        0.47       -0.45      0.97 o 
   7   3   9        0.59        0.10      1.28 o 
  -9   4   9        6.76        7.24      3.33 o 
  -8   4   9        0.60       -1.53      2.30 o 
  -7   4   9        4.97        4.96      2.43 o 
  -6   4   9       14.53       12.93      3.77 o 
  -5   4   9        0.12       -0.42      1.85 o 
  -4   4   9        2.41        1.87      1.44 o 
  -3   4   9      150.39      148.83      8.29 o 
  -2   4   9       72.69       73.45      5.49 o 
  -1   4   9        2.36        1.11      0.71 o 
   0   4   9        2.52        2.12      0.65 o 
   1   4   9      181.60      186.95     14.09 o 
   2   4   9       30.39       26.15      2.71 o 
   3   4   9        3.70        3.95      2.12 o 
   4   4   9        7.95        9.64      1.72 o 
   5   4   9        1.51        1.63      1.04 o 
   6   4   9        0.44       -1.19      1.73 o 
  -9   5   9       12.39       12.35      5.20 o 
  -8   5   9        3.62        9.67      3.83 o 
  -7   5   9       12.18       12.90      4.37 o 
  -6   5   9        0.16        0.39      1.24 o 
  -5   5   9       15.48       12.10      3.00 o 
  -4   5   9        8.58       10.57      2.69 o 
  -3   5   9      100.18      105.41      7.46 o 
  -2   5   9       64.54       59.19      5.26 o 
  -1   5   9       91.21       93.07     10.68 o 
   0   5   9      631.85      334.17    198.30 o 
   1   5   9        0.01        1.59      1.70 o 
   2   5   9        0.60       -2.49      2.49 o 
   3   5   9        4.41        5.27      2.65 o 
   4   5   9        0.03        0.88      0.90 o 
   5   5   9        0.03        0.02      0.68 o 
   6   5   9        8.75        6.20      3.03 o 
  -8   6   9        9.20       10.54      3.93 o 
  -7   6   9        1.11        0.34      2.03 o 
  -6   6   9        5.26        7.26      2.43 o 
  -5   6   9       16.89       10.06      2.95 o 
  -4   6   9        1.21        1.05      0.79 o 
  -3   6   9       14.73       16.29      3.13 o 
  -2   6   9       79.49       67.65      9.33 o 
  -1   6   9       34.12       35.33      7.14 o 
   0   6   9      132.82      127.03      6.17 o 
   1   6   9        0.04       -0.94      1.71 o 
   2   6   9       19.23       16.21      4.54 o 
   3   6   9        4.29        0.48      1.21 o 
   4   6   9       16.90       14.36      4.79 o 
   5   6   9        0.47       -0.73      0.73 o 
  -8   7   9        0.65        0.66      1.29 o 
  -7   7   9        0.78        2.29      2.84 o 
  -6   7   9        9.92       10.15      2.88 o 
  -5   7   9        0.24       -1.05      1.05 o 
  -4   7   9        0.73        2.30      0.78 o 
  -3   7   9        4.16        4.80      3.32 o 
  -2   7   9        9.23        9.17      4.03 o 
  -1   7   9       10.21        9.15      3.61 o 
   0   7   9        8.35        9.50      3.45 o 
   1   7   9        4.72        4.59      2.57 o 
   2   7   9       41.02       44.42      8.23 o 
   3   7   9        2.69        0.98      1.49 o 
   4   7   9       13.63       13.78      5.54 o 
   5   7   9        1.83        5.11      4.13 o 
  -7   8   9        0.09       -1.00      1.89 o 
  -6   8   9        0.68        1.31      1.57 o 
  -5   8   9       12.96        9.86      4.31 o 
  -4   8   9        0.30        1.02      1.10 o 
  -3   8   9        0.00        0.76      1.87 o 
  -2   8   9        0.97        0.91      1.85 o 
  -1   8   9        8.43        9.32      4.27 o 
   0   8   9        9.94        8.35      3.59 o 
   1   8   9        0.19        1.90      1.53 o 
   2   8   9        0.88        2.22      2.42 o 
   3   8   9        0.11       -0.53      1.64 o 
   4   8   9        0.57        2.87      2.09 o 
  -5   9   9        2.13        0.92      1.16 o 
  -4   9   9        1.84        1.51      2.27 o 
  -3   9   9        0.24        1.56      1.19 o 
  -2   9   9        0.40        2.54      3.23 o 
  -1   9   9        0.87        2.60      2.68 o 
   0   9   9        0.49        2.80      2.65 o 
   1   9   9        0.26       -0.47      1.72 o 
   2   9   9        7.48        4.09      3.37 o 
  -2  10   9        7.15        6.91      3.58 o 
  -1  10   9        1.41       -0.79      2.69 o 
 -10   0  10        4.45        6.34      4.28 o 
  -9   0  10       37.37       39.32      5.03 o 
  -8   0  10       52.46       57.62      6.02 o 
  -7   0  10        0.16        1.45      1.03 o 
  -6   0  10       11.82       10.36      2.31 o 
  -5   0  10      139.84      148.22     10.95 o 
  -4   0  10       50.77       61.20      5.31 o 
  -3   0  10      206.67      214.87      7.15 o 
  -2   0  10       19.17       18.90      2.51 o 
  -1   0  10       42.29       45.22      4.52 o 
   0   0  10       20.97       18.96      2.25 o 
   1   0  10      195.74      192.47      6.63 o 
   2   0  10        2.00        1.31      0.69 o 
   3   0  10       10.73        9.71      1.89 o 
   4   0  10        6.35        4.20      1.17 o 
   5   0  10        0.18        2.47      2.45 o 
   6   0  10       35.84       42.52      8.44 o 
   7   0  10        4.36        6.18      3.30 o 
 -10   1  10        0.03        0.03      1.41 o 
  -9   1  10       14.23       18.17      2.42 o 
  -8   1  10       36.60       36.34      3.41 o 
  -7   1  10      139.69      161.84      6.95 o 
  -6   1  10       16.98       19.16      2.29 o 
  -5   1  10        0.16        0.04      1.14 o 
  -4   1  10       10.01       12.11      1.93 o 
  -3   1  10       24.46       28.76      2.38 o 
  -2   1  10       70.75       76.03      2.97 o 
  -1   1  10        0.17       -0.17      0.36 o 
   0   1  10        0.16       -0.26      0.26 o 
   1   1  10        1.87        0.87      0.71 o 
   2   1  10       17.20       16.01      2.15 o 
   3   1  10       12.24       14.38      2.08 o 
   4   1  10        6.24        3.85      1.49 o 
   5   1  10        1.90        2.89      1.97 o 
   6   1  10        2.59        3.10      2.06 o 
 -10   2  10        1.76        1.01      1.29 o 
  -9   2  10        1.24        0.29      0.80 o 
  -8   2  10       15.15       15.55      4.59 o 
  -7   2  10       15.16       17.56      4.74 o 
  -6   2  10       24.56       23.97      3.59 o 
  -5   2  10      136.81      137.64      8.39 o 
  -4   2  10       10.95       10.56      1.17 o 
  -3   2  10       22.45       24.18      1.75 o 
  -2   2  10        0.22        0.20      0.47 o 
  -1   2  10       23.65       25.59      1.58 o 
   0   2  10        0.92        0.82      0.39 o 
   1   2  10       73.28       67.52      2.28 o 
   2   2  10       30.07       34.11      3.36 o 
   3   2  10       88.60       89.72      5.60 o 
   4   2  10       26.14       29.10      3.27 o 
   5   2  10        2.13        2.50      1.39 o 
   6   2  10        1.39       -0.36      2.73 o 
  -9   3  10        3.50        1.80      1.25 o 
  -8   3  10        0.30        0.49      1.27 o 
  -7   3  10        1.30        1.95      1.18 o 
  -6   3  10        0.48        0.23      0.86 o 
  -5   3  10       62.67       63.53      7.87 o 
  -4   3  10       85.00       76.01     15.42 o 
  -3   3  10       34.80       37.46      4.08 o 
  -2   3  10       54.25       53.88      2.54 o 
  -1   3  10       40.67       41.46      2.16 o 
   0   3  10        1.65        1.31      0.47 o 
   1   3  10      111.27      123.84      7.55 o 
   2   3  10       94.41       82.78      4.96 o 
   3   3  10       66.83       64.05      3.46 o 
   4   3  10        5.02        6.15      1.90 o 
   5   3  10        0.49        0.89      0.85 o 
   6   3  10        0.08        0.69      3.13 o 
  -9   4  10        0.57        0.33      1.60 o 
  -8   4  10        0.17       -1.89      1.89 o 
  -7   4  10        1.82       -0.28      1.65 o 
  -6   4  10       53.35       48.57      7.61 o 
  -5   4  10        4.60        2.46      1.57 o 
  -4   4  10        0.63       -1.13      1.22 o 
  -3   4  10      204.29      198.41      9.79 o 
  -2   4  10       91.96       88.98      5.04 o 
  -1   4  10        0.61        1.29      0.77 o 
   0   4  10      215.97      222.93      6.04 o 
   1   4  10      226.04      230.90     10.48 o 
   2   4  10        2.20        2.33      1.33 o 
   3   4  10        0.63       -0.01      0.67 o 
   4   4  10       48.68       42.75      5.10 o 
   5   4  10        0.14       -0.34      0.80 o 
   6   4  10        0.12       -0.45      2.39 o 
  -9   5  10        0.02       -2.80      2.80 o 
  -8   5  10        5.28        6.03      3.09 o 
  -7   5  10        2.21        0.31      0.84 o 
  -6   5  10        0.20        1.51      1.43 o 
  -5   5  10        5.13        1.75      1.36 o 
  -4   5  10        3.62        2.68      1.30 o 
  -3   5  10       10.55        7.40      3.16 o 
  -2   5  10       13.91       11.25      2.48 o 
  -1   5  10      267.44      272.70     11.01 o 
   0   5  10        6.21       13.48      4.51 o 
   1   5  10        0.02        1.05      1.60 o 
   2   5  10        2.15        0.28      0.95 o 
   3   5  10        8.66       14.09      4.47 o 
   4   5  10       16.25       15.11      4.07 o 
   5   5  10        0.92        2.78      1.17 o 
  -8   6  10        1.46        7.72      4.03 o 
  -7   6  10        0.61        1.68      1.28 o 
  -6   6  10       24.63       13.65      3.87 o 
  -5   6  10       18.39       11.79      4.69 o 
  -4   6  10        6.84        9.09      2.53 o 
  -3   6  10       16.09       17.20      3.31 o 
  -2   6  10      119.26      125.95      8.41 o 
  -1   6  10        0.30       -1.02      1.82 o 
   0   6  10       50.25       52.25      8.65 o 
   1   6  10        1.04        3.58      3.00 o 
   2   6  10       22.88       22.23      5.88 o 
   3   6  10        3.36        4.50      2.71 o 
   4   6  10        3.98        2.26      1.97 o 
   5   6  10        3.27        4.70      2.86 o 
  -7   7  10        0.76        0.01      1.48 o 
  -6   7  10        1.97        0.15      2.89 o 
  -5   7  10        0.01       -0.01      3.50 o 
  -4   7  10       22.84       22.84      4.18 o 
  -3   7  10        0.54        4.25      1.83 o 
  -2   7  10       21.80       22.69      6.25 o 
  -1   7  10       22.31       11.17      4.06 o 
   0   7  10        2.40       -0.58      2.14 o 
   1   7  10        0.01       -1.61      2.11 o 
   2   7  10        0.41        2.06      1.76 o 
   3   7  10        7.10       11.02      4.61 o 
   4   7  10        0.07        2.92      2.88 o 
  -6   8  10        0.04        2.57      1.92 o 
  -5   8  10        1.55        1.18      3.19 o 
  -4   8  10       19.05       18.55      3.92 o 
  -3   8  10        1.05        2.05      1.98 o 
  -2   8  10        7.80        8.13      3.31 o 
  -1   8  10       42.42       44.14      8.91 o 
   0   8  10       41.68       46.63      8.93 o 
   1   8  10        5.58       10.65      4.81 o 
   2   8  10        8.12       11.18      4.89 o 
   3   8  10        0.97        2.65      2.88 o 
  -4   9  10        3.61        3.75      2.18 o 
  -3   9  10        0.78        4.17      2.98 o 
  -2   9  10        0.69       -0.54      1.87 o 
  -1   9  10        0.54        5.24      3.49 o 
   0   9  10        9.16        9.16      4.28 o 
   1   9  10       17.30       17.86      6.29 o 
  -9   1  11        4.05        1.57      0.98 o 
  -8   1  11       28.71       26.15      2.92 o 
  -7   1  11      131.12      138.68      6.68 o 
  -6   1  11        1.77        2.81      1.15 o 
  -5   1  11       21.85       21.47      2.92 o 
  -4   1  11        1.58        3.30      1.17 o 
  -3   1  11        9.60       11.20      1.49 o 
  -2   1  11        0.00        0.62      1.06 o 
  -1   1  11       27.98       27.70      1.90 o 
   0   1  11        0.23        0.27      0.57 o 
   1   1  11        1.56        0.71      0.46 o 
   2   1  11       82.76       72.37      5.02 o 
   3   1  11        0.59       -0.64      0.64 o 
   4   1  11       22.53       24.59      4.27 o 
   5   1  11        3.96        6.31      2.33 o 
   6   1  11        8.19       10.73      3.20 o 
  -9   2  11        0.68        3.70      1.35 o 
  -8   2  11       14.71       14.97      3.67 o 
  -7   2  11        6.35        5.20      2.76 o 
  -6   2  11       24.02       26.59      3.99 o 
  -5   2  11      144.32      141.75      8.72 o 
  -4   2  11       57.12       52.53      2.90 o 
  -3   2  11       17.72       19.58      1.63 o 
  -2   2  11       26.36       28.81      1.94 o 
  -1   2  11       18.68       20.90      1.35 o 
   0   2  11       70.00       61.94      2.55 o 
   1   2  11       32.50       32.96      3.40 o 
   2   2  11        2.73        1.87      1.82 o 
   3   2  11       56.59       58.98      4.74 o 
   4   2  11        1.47        1.46      1.13 o 
   5   2  11        2.22        6.19      2.96 o 
   6   2  11        3.43        2.20      2.14 o 
  -9   3  11        0.00       -0.68      1.75 o 
  -8   3  11        0.21        0.62      0.96 o 
  -7   3  11        0.78        1.96      1.95 o 
  -6   3  11        8.92        7.81      2.87 o 
  -5   3  11       31.07       33.66      5.92 o 
  -4   3  11       69.56       77.68      6.45 o 
  -3   3  11      104.54       92.63      8.76 o 
  -2   3  11       86.27       76.25      3.12 o 
  -1   3  11       27.33       31.66      1.92 o 
   0   3  11       21.37       14.34      1.73 o 
   1   3  11      111.58      120.72      6.67 o 
   2   3  11       56.26       62.78      5.28 o 
   3   3  11       16.39       17.79      2.69 o 
   4   3  11        3.01        2.42      1.11 o 
   5   3  11       22.40       24.09      2.93 o 
  -9   4  11        0.00        0.75      1.41 o 
  -8   4  11        5.64        5.80      3.06 o 
  -7   4  11        0.01       -0.89      1.14 o 
  -6   4  11        4.07        6.07      2.84 o 
  -5   4  11        2.07        0.25      1.01 o 
  -4   4  11        0.18        0.88      0.69 o 
  -3   4  11        3.84        4.51      2.73 o 
  -2   4  11      311.63      300.95      9.23 o 
  -1   4  11       82.47       95.56      5.94 o 
   0   4  11       95.14       87.74      5.02 o 
   1   4  11       82.49       90.21      6.78 o 
   2   4  11        6.96        6.00      1.14 o 
   3   4  11        1.03       -0.82      0.87 o 
   4   4  11        0.21        1.45      0.96 o 
   5   4  11        0.45        2.12      1.40 o 
  -8   5  11        0.11        0.58      2.38 o 
  -7   5  11        0.30       -0.03      1.76 o 
  -6   5  11        0.47       -0.42      1.28 o 
  -5   5  11       11.88        5.28      1.76 o 
  -4   5  11        6.80        6.10      1.89 o 
  -3   5  11        0.17        0.74      0.77 o 
  -2   5  11      215.60      244.85     11.08 o 
  -1   5  11        7.21       12.93      2.43 o 
   0   5  11       23.72       22.85      2.93 o 
   1   5  11       13.04       12.10      4.18 o 
   2   5  11       22.78       15.04      4.69 o 
   3   5  11        0.00       -0.14      1.22 o 
   4   5  11        8.06        6.19      2.22 o 
  -7   6  11        4.08        0.42      1.17 o 
  -6   6  11        6.02        5.68      3.56 o 
  -5   6  11        3.15        3.50      1.42 o 
  -4   6  11        2.13        3.21      1.72 o 
  -3   6  11        0.75       -0.02      0.99 o 
  -2   6  11       53.68       47.22      5.18 o 
  -1   6  11       14.30       10.85      2.36 o 
   0   6  11       18.21       15.53      4.76 o 
   1   6  11        0.01       -0.01      1.04 o 
   2   6  11        0.35       -0.79      0.83 o 
   3   6  11        0.28        0.76      2.15 o 
   4   6  11        0.36        1.97      1.11 o 
  -6   7  11        4.44        0.87      1.12 o 
  -5   7  11        0.74       -0.83      1.33 o 
  -4   7  11       14.74       20.41      4.03 o 
  -3   7  11       46.00       49.05      5.82 o 
  -2   7  11       45.20       44.31      5.36 o 
  -1   7  11        3.03        2.27      0.90 o 
   0   7  11        3.60       -0.84      1.99 o 
   1   7  11        0.49       -0.47      1.82 o 
   2   7  11        0.12        1.36      2.44 o 
   3   7  11        3.10        7.48      3.87 o 
  -5   8  11        1.53        1.76      2.28 o 
  -4   8  11        1.60        3.18      1.85 o 
  -3   8  11        8.52        5.57      2.01 o 
  -2   8  11       11.92       12.13      4.63 o 
  -1   8  11       36.63       37.64      8.54 o 
   0   8  11        3.56        7.79      3.54 o 
   1   8  11        0.01       -1.50      2.10 o 
  -9   0  12       35.02       40.41      5.51 o 
  -8   0  12        0.84        0.01      1.04 o 
  -7   0  12       51.56       53.60      5.99 o 
  -6   0  12       30.46       35.87      4.80 o 
  -5   0  12        0.47       -0.63      1.34 o 
  -4   0  12        6.09       10.66      3.73 o 
  -3   0  12        0.03        1.18      1.04 o 
  -2   0  12       70.69       82.66     10.79 o 
  -1   0  12       59.30       61.57      9.13 o 
   0   0  12      106.06       77.22     10.50 o 
   1   0  12        0.33       -0.15      1.01 o 
   2   0  12        9.52        8.56      2.20 o 
   3   0  12       15.95       13.84      4.27 o 
   4   0  12        7.56        8.59      3.87 o 
   5   0  12        0.00       10.64      4.61 o 
  -9   1  12       14.69       13.39      2.53 o 
  -8   1  12        0.24       -0.03      1.02 o 
  -7   1  12       48.54       60.73      5.23 o 
  -6   1  12        7.87        9.19      1.89 o 
  -5   1  12        0.52        0.17      0.77 o 
  -4   1  12       31.44       27.82      3.21 o 
  -3   1  12        3.71        6.13      1.14 o 
  -2   1  12        0.00        0.91      1.05 o 
  -1   1  12        0.11        0.76      0.94 o 
   0   1  12       25.23       21.80      2.48 o 
   1   1  12        1.42        1.48      0.82 o 
   2   1  12        0.17        0.12      0.85 o 
   3   1  12        0.09        1.16      0.83 o 
   4   1  12       21.46       23.14      4.41 o 
   5   1  12        2.47        2.68      2.26 o 
  -9   2  12        0.08       -1.13      1.13 o 
  -8   2  12        0.08       -0.69      1.11 o 
  -7   2  12        1.53        2.25      0.81 o 
  -6   2  12       20.47       23.67      3.13 o 
  -5   2  12      136.45      143.54      7.68 o 
  -4   2  12        0.92        1.17      0.92 o 
  -3   2  12       41.90       39.41      3.49 o 
  -2   2  12        0.61        1.23      0.67 o 
  -1   2  12       25.25       22.89      2.30 o 
   0   2  12       25.37       22.98      2.88 o 
   1   2  12       16.34       15.49      2.48 o 
   2   2  12       97.85      100.93      6.32 o 
   3   2  12        1.07        0.69      1.13 o 
   4   2  12        2.04        3.37      1.67 o 
   5   2  12        1.22        1.62      4.46 o 
  -8   3  12        3.32        7.29      3.26 o 
  -7   3  12       10.72       11.44      4.04 o 
  -6   3  12       11.78       13.97      4.34 o 
  -5   3  12       11.68       12.25      3.33 o 
  -4   3  12      105.47      107.77      8.06 o 
  -3   3  12       51.67       62.11      5.49 o 
  -2   3  12       21.15       20.25      2.07 o 
  -1   3  12       83.68       80.59      3.61 o 
   0   3  12       17.22       18.29      2.66 o 
   1   3  12       31.12       35.72      3.78 o 
   2   3  12        0.00        0.19      1.53 o 
   3   3  12        1.36        0.13      0.84 o 
   4   3  12       15.35       17.93      2.86 o 
  -8   4  12        2.19        7.12      3.75 o 
  -7   4  12        4.95        2.87      1.92 o 
  -6   4  12        5.25        2.33      1.56 o 
  -5   4  12        0.33        0.06      1.52 o 
  -4   4  12        5.58        8.28      2.29 o 
  -3   4  12       27.34       27.43      7.77 o 
  -2   4  12        0.84        1.37      1.09 o 
  -1   4  12       88.90       90.71     11.18 o 
   0   4  12       11.97       13.46      2.81 o 
   1   4  12        4.82        5.51      1.66 o 
   2   4  12       34.90       36.62      4.02 o 
   3   4  12        0.83        1.40      1.06 o 
   4   4  12        3.29        3.65      1.40 o 
  -7   5  12        1.78        2.72      2.17 o 
  -6   5  12        3.77        7.02      3.51 o 
  -5   5  12        6.23        1.94      1.88 o 
  -4   5  12        6.69        5.36      2.46 o 
  -3   5  12        0.00        1.03      0.64 o 
  -2   5  12       17.11       20.84      3.28 o 
  -1   5  12       16.38       22.16      5.82 o 
   0   5  12        4.83        6.70      3.43 o 
   1   5  12        4.49        0.92      1.57 o 
   2   5  12       26.72       27.84      4.51 o 
   3   5  12        6.53        7.89      2.54 o 
  -7   6  12        0.01        1.16      1.39 o 
  -6   6  12        1.95        3.91      2.17 o 
  -5   6  12        6.06        6.69      2.29 o 
  -4   6  12        2.79        1.68      1.84 o 
  -3   6  12       14.70       24.08      4.06 o 
  -2   6  12        1.51        2.30      1.39 o 
  -1   6  12       63.89       66.53     10.48 o 
   0   6  12        6.37       11.75      4.34 o 
   1   6  12        2.92        3.94      2.27 o 
   2   6  12        1.57        4.60      2.89 o 
   3   6  12        0.27       -0.69      1.03 o 
  -5   7  12        6.61       11.89      3.09 o 
  -4   7  12        9.75        8.71      2.48 o 
  -3   7  12        2.48        5.63      2.02 o 
  -2   7  12        1.90        0.69      2.32 o 
  -1   7  12        2.18        9.54      4.61 o 
   0   7  12        0.44       -1.05      1.40 o 
   1   7  12        0.02       -1.96      2.67 o 
  -3   8  12       17.23       21.86      4.22 o 
  -2   8  12        0.91        5.44      3.02 o 
  -1   8  12        0.02        1.44      2.23 o 
  -8   1  13        4.56        8.09      2.20 o 
  -7   1  13       16.69       15.39      2.89 o 
  -6   1  13       28.66       28.67      3.70 o 
  -5   1  13        5.29        6.30      1.70 o 
  -4   1  13        7.26        8.44      1.80 o 
  -3   1  13       17.65       16.78      3.68 o 
  -2   1  13       55.47       48.66      6.31 o 
  -1   1  13        3.97        5.65      1.45 o 
   0   1  13       23.72       23.84      3.14 o 
   1   1  13       36.05       31.25      4.20 o 
   2   1  13        0.18        1.63      3.32 o 
   3   1  13        8.40       11.25      3.45 o 
   4   1  13        0.05       -0.78      1.62 o 
  -8   2  13        3.59        2.66      1.27 o 
  -7   2  13       10.67       10.81      2.94 o 
  -6   2  13        2.38        1.36      1.61 o 
  -5   2  13       11.01       13.79      3.02 o 
  -4   2  13       29.44       27.95      3.94 o 
  -3   2  13        0.32        0.77      0.80 o 
  -2   2  13        0.58        1.31      0.79 o 
  -1   2  13       15.14       16.87      2.56 o 
   0   2  13       10.81       10.94      2.07 o 
   1   2  13        7.22        8.15      1.82 o 
   2   2  13        5.39        8.56      1.98 o 
   3   2  13       13.22       11.46      3.10 o 
   4   2  13        2.77        3.92      1.78 o 
  -8   3  13       14.01       13.18      3.37 o 
  -7   3  13       14.73       16.15      4.60 o 
  -6   3  13        0.49        2.18      2.34 o 
  -5   3  13        8.78       10.23      3.24 o 
  -4   3  13       38.86       36.11      4.91 o 
  -3   3  13        0.23        2.48      1.32 o 
  -2   3  13        0.01       -0.07      1.43 o 
  -1   3  13        8.18        9.37      1.79 o 
   0   3  13       29.96       29.19      3.43 o 
   1   3  13        3.09        4.20      1.43 o 
   2   3  13        0.02        0.74      0.90 o 
   3   3  13       13.90       13.40      2.63 o 
  -7   4  13       18.51       15.86      4.94 o 
  -6   4  13       12.35       11.23      3.98 o 
  -5   4  13       33.90       25.46      5.30 o 
  -4   4  13        3.42        3.03      1.70 o 
  -3   4  13        3.67        3.35      1.47 o 
  -2   4  13       10.49        9.62      3.78 o 
  -1   4  13        1.09        3.18      2.75 o 
   0   4  13       32.19       37.85      3.98 o 
   1   4  13       24.47       21.14      3.05 o 
   2   4  13        4.11        3.23      1.50 o 
   3   4  13        4.96        6.28      1.68 o 
  -7   5  13        0.12       -2.69      2.69 o 
  -6   5  13        0.48       -1.97      2.22 o 
  -5   5  13        1.83       -0.66      1.30 o 
  -4   5  13        1.04        1.47      1.41 o 
  -3   5  13       15.67       17.23      5.68 o 
  -2   5  13        2.57        0.00      1.51 o 
  -1   5  13       16.10       22.19      6.03 o 
   0   5  13        9.85       11.99      4.35 o 
   1   5  13        2.14        1.99      1.65 o 
   2   5  13        4.66        4.52      1.99 o 
  -6   6  13        1.87        2.41      1.61 o 
  -5   6  13        2.63        0.97      3.42 o 
  -4   6  13        1.11        2.29      1.59 o 
  -3   6  13        2.72        2.69      2.02 o 
  -2   6  13        1.43        2.56      2.88 o 
  -1   6  13        9.01       11.86      4.80 o 
   0   6  13        6.78        9.27      4.54 o 
   1   6  13        1.88        1.37      1.68 o 
  -4   7  13        7.71        6.28      3.85 o 
  -3   7  13       14.12       22.36      6.64 o 
  -2   7  13       11.27       10.80      4.67 o 
  -1   7  13       15.46       14.09      5.36 o 
  -8   0  14       18.66       19.87      5.87 o 
  -7   0  14        4.50        0.30      1.22 o 
  -6   0  14       31.78       33.57      7.55 o 
  -5   0  14       16.74       11.34      4.55 o 
  -4   0  14        1.43        3.36      2.41 o 
  -3   0  14        0.65        0.36      1.43 o 
  -2   0  14       23.20       21.46      5.93 o 
  -1   0  14      110.96      115.85     14.13 o 
   0   0  14       42.61       49.09      9.12 o 
   1   0  14        3.87        3.51      1.56 o 
   2   0  14       14.11       13.27      4.77 o 
   3   0  14        0.64       -0.22      1.23 o 
  -7   1  14        1.39        2.56      1.43 o 
  -6   1  14        3.32        2.51      1.34 o 
  -5   1  14        0.31        0.69      0.86 o 
  -4   1  14        8.98       11.25      3.26 o 
  -3   1  14        3.12        2.25      2.02 o 
  -2   1  14       59.64       59.51      5.03 o 
  -1   1  14       25.32       29.64      3.62 o 
   0   1  14       39.56       38.26      4.29 o 
   1   1  14        0.48       -0.35      1.04 o 
   2   1  14        0.96       -0.76      0.76 o 
   3   1  14        0.93        2.04      1.97 o 
  -7   2  14        0.78        2.17      1.32 o 
  -6   2  14        4.20        4.50      1.85 o 
  -5   2  14        1.10        3.61      1.71 o 
  -4   2  14       10.30       14.67      5.15 o 
  -3   2  14       19.62       16.42      5.68 o 
  -2   2  14       21.60       32.41      7.39 o 
  -1   2  14       79.89       83.01      5.99 o 
   0   2  14        4.51        4.31      1.42 o 
   1   2  14       23.33       28.50      3.61 o 
   2   2  14        4.00        2.71      1.67 o 
   3   2  14        0.26        1.53      1.22 o 
  -7   3  14        9.44        8.31      2.75 o 
  -6   3  14        7.71       10.51      2.75 o 
  -5   3  14        3.24        2.41      1.87 o 
  -4   3  14        0.38        1.92      2.49 o 
  -3   3  14       17.62       15.45      3.34 o 
  -2   3  14       34.64       40.55      7.60 o 
  -1   3  14       10.40        7.34      2.30 o 
   0   3  14        7.35        8.13      1.87 o 
   1   3  14        0.62        1.30      1.07 o 
   2   3  14        0.05        0.55      0.84 o 
  -6   4  14        2.65        3.77      2.50 o 
  -5   4  14       12.70       17.80      4.65 o 
  -4   4  14        0.82        2.70      3.09 o 
  -3   4  14        0.92        2.40      2.37 o 
  -2   4  14        6.89        5.57      2.14 o 
  -1   4  14        0.77       -1.22      1.55 o 
   0   4  14        0.75        0.33      3.10 o 
   1   4  14        7.96        9.61      2.88 o 
   2   4  14        0.94        2.65      1.35 o 
  -5   5  14        0.30        2.62      3.41 o 
  -4   5  14        6.02        8.57      4.25 o 
  -3   5  14       12.73       19.76      6.18 o 
  -2   5  14       10.07       10.96      4.35 o 
  -1   5  14        5.77        8.20      4.05 o 
   0   5  14        3.19        6.21      2.96 o 
   1   5  14        0.08        1.48      1.42 o 
  -4   6  14        0.03       -3.12      3.29 o 
  -3   6  14        0.91       -1.75      1.75 o 
  -2   6  14        6.52        8.12      4.51 o 
  -1   6  14        9.19       11.61      4.27 o 
  -6   1  15       10.96        8.43      3.77 o 
  -5   1  15        0.20        1.56      2.27 o 
  -4   1  15        1.44        2.42      1.89 o 
  -3   1  15       23.95       36.27      5.80 o 
  -2   1  15       18.81       17.38      4.35 o 
  -1   1  15        9.22       10.35      2.86 o 
   0   1  15        2.06        0.30      1.36 o 
   1   1  15        2.41        0.79      0.76 o 
  -6   2  15        2.01        0.92      2.64 o 
  -5   2  15        0.07        0.93      2.29 o 
  -4   2  15       17.69       26.88      7.00 o 
  -3   2  15        2.11       -0.22      2.36 o 
  -2   2  15        0.23        5.86      3.81 o 
  -1   2  15        4.79        3.81      1.88 o 
   0   2  15        3.30        2.49      1.27 o 
   1   2  15        2.02        3.85      1.93 o 
  -5   3  15        0.03       -1.71      1.71 o 
  -4   3  15        9.96        9.51      4.32 o 
  -3   3  15        7.52        7.51      2.66 o 
  -2   3  15        1.30       -0.42      1.19 o 
  -1   3  15        0.55        0.86      1.43 o 
   0   3  15        4.22        1.28      1.00 o 
   1   3  15        3.26       10.52      4.61 o 
  -5   4  15        4.83        2.27      2.01 o 
  -4   4  15        4.23       -3.07      3.52 o 
  -3   4  15        0.14       -1.15      1.15 o 
  -2   4  15        0.00        0.18      0.85 o 
  -1   4  15        0.75        0.04      0.97 o 
   0   4  15        2.08       -0.28      2.55 o 
  -5   0  16        0.94        1.11      3.08 o 
  -4   0  16       19.00       25.55      7.02 o 
  -3   0  16       42.99       66.42     11.65 o 
  -2   0  16       17.58       21.36      6.62 o 
  -1   0  16        3.52        9.35      2.90 o 
  -4   1  16        5.57       13.77      3.95 o 
  -3   1  16        0.92        0.65      1.23 o 
  -2   1  16       11.49        9.69      4.58 o 
  -1   1  16        2.76        5.34      3.21 o 
  -4   2  16        4.22        0.68      1.25 o 
  -3   2  16        4.92        6.51      2.82 o 
  -2   2  16        2.54        5.28      3.25 o 
                                                 
